# Supplementary material for: Idiosyncratic Purifying Selection on Metabolic Enzymes in the Long-Term Evolution Experiment with Escherichia coli
Source: Genome Biol Evol. 2022 Aug 17;14(12):evac114. doi: 10.1093/gbe/evac114 (PMC9768419; doi:10.1093/gbe/evac114)
Supplement: evac114_Supplementary_Data [file evac114_supplementary_data.zip]

Archive with 2 entries (2 files):
- LTEE-STIMS-metabolism-v2-Supplementary-Information.docx
- S1File.csv
