# Supplementary material for: Idiosyncratic Purifying Selection on Metabolic Enzymes in the Long-Term Evolution Experiment with Escherichia coli
Source: Genome Biol Evol. 2022 Aug 17;14(12):evac114. doi: 10.1093/gbe/evac114 (PMC9768419; doi:10.1093/gbe/evac114)
Supplement: evac114_Supplementary_Data [file evac114_supplementary_data.zip › S1File.csv]

	Gene	locus_tag	blattner	gene_length	product	start	end	strand	BiGG Core	Superessential	Specialist	Generalist	Aerobic	Anaerobic
1	thrL	ECB_00001	b0001	66	thr operon leader peptide	190	255	1	0	0	0	0	0	0
2	thrA	ECB_00002	b0002	2463	bifunctional aspartokinase I/homeserine dehydrogenase I	336	2798	1	0	0	0	1	0	0
3	thrB	ECB_00003	b0003	933	homoserine kinase	2800	3732	1	0	0	1	0	0	0
4	thrC	ECB_00004	b0004	1287	threonine synthase	3733	5019	1	0	0	0	1	0	0
5	yaaX	ECB_00005	b0005	297	hypothetical protein	5232	5528	1	0	0	0	0	0	0
6	yaaA	ECB_00006	b0006	777	hypothetical protein	5681	6457	-1	0	0	0	0	0	0
7	yaaJ	ECB_00007	b0007	1431	predicted transporter	6527	7957	-1	0	0	0	1	0	0
8	talB	ECB_00008	b0008	954	transaldolase B	8236	9189	1	1	0	1	0	0	0
9	mogA	ECB_00009	b0009	588	molybdenum cofactor biosynthesis protein	9304	9891	1	0	0	0	0	0	0
10	yaaH	ECB_00010	b0010	567	conserved inner membrane protein associated with acetate transport	9926	10492	-1	0	0	0	0	0	0
11	yaaW	ECB_00011	b0011	714	hypothetical protein	10641	11354	-1	0	0	0	0	0	0
12	htgA	ECB_00012	b0012	486	hypothetical protein	10828	11313	1	0	0	0	0	0	0
13	yaaI	ECB_00013	b0013	405	hypothetical protein	11380	11784	-1	0	0	0	0	0	0
14	dnaK	ECB_00014	b0014	1917	molecular chaperone DnaK	12161	14077	1	0	0	0	0	0	0
15	dnaJ	ECB_00015	b0015	1131	chaperone Hsp40 co-chaperone with DnaK	14166	15296	1	0	0	0	0	0	0
16	mokC	ECB_00017	b0018	210	regulatory protein for HokC overlaps CDS of hokC	16749	16958	-1	0	0	0	0	0	0
17	nhaA	ECB_00018	b0019	1167	pH-dependent sodium/proton antiporter	17488	18654	1	0	0	1	0	0	0
18	nhaR	ECB_00019	b0020	906	DNA-binding transcriptional activator	18714	19619	1	0	0	0	0	0	0
19	ECB_00020	ECB_00020	NA	960	hypothetical protein	19658	20617	-1	0	0	0	0	0	0
20	ECB_00021	ECB_00021	NA	1146	putative usher protein	20630	21775	-1	0	0	0	0	0	0
21	ECB_00022	ECB_00022	NA	705	conserved hypothetical protein	22208	22912	-1	0	0	0	0	0	0
22	ECB_00026	ECB_00026	NA	165	hypothetical protein	24701	24865	-1	0	0	0	0	0	0
23	rpsT	ECB_00027	b0023	264	30S ribosomal protein S20	24887	25150	-1	0	0	0	0	1	0
24	yaaY	ECB_00028	b0024	219	hypothetical protein	25253	25471	1	0	0	0	0	0	0
25	ribF	ECB_00029	b0025	942	putative regulator	25479	26420	1	0	1	0	1	0	0
26	ileS	ECB_00030	b0026	2817	isoleucyl-tRNA synthetase	26463	29279	1	0	0	1	0	0	0
27	lspA	ECB_00031	b0027	495	signal peptidase II	29279	29773	1	0	0	0	0	0	0
28	fkpB	ECB_00032	b0028	450	FKBP-type peptidyl-prolyl cis-trans isomerase rotamase	29898	30347	1	0	0	0	0	0	0
29	ispH	ECB_00033	b0029	951	4-hydroxy-3-methylbut-2-enyl diphosphate reductase	30349	31299	1	0	0	0	1	0	0
30	rihC	ECB_00034	b0030	915	ribonucleoside hydrolase 3	31365	32279	1	0	0	0	1	0	0
31	dapB	ECB_00035	b0031	822	dihydrodipicolinate reductase	32446	33267	1	0	0	1	0	0	0
32	carA	ECB_00036	b0032	1149	carbamoyl-phosphate synthase small subunit	33722	34870	1	0	0	1	0	0	0
33	carB	ECB_00037	b0033	3222	carbamoyl-phosphate synthase large subunit	34888	38109	1	0	0	1	0	0	0
34	caiF	ECB_00038	b0034	396	DNA-binding transcriptional activator	38371	38766	1	0	0	0	0	0	0
35	caiE	ECB_00039	b0035	591	predicted acyl transferase	38975	39565	-1	0	0	0	0	0	0
36	caiD	ECB_00040	b0036	894	carnitinyl-CoA dehydratase	39571	40464	-1	0	0	0	1	0	0
37	caiC	ECB_00041	b0037	1569	crotonobetaine/carnitine-CoA ligase	40465	42033	-1	0	0	0	1	0	0
38	caiA	ECB_00043	b0039	1143	crotonobetaine reductase subunit II FAD-binding	43437	44579	-1	0	0	0	0	0	0
39	caiT	ECB_00044	b0040	1515	L-carnitine/gamma-butyrobetaine antiporter	44610	46124	-1	0	0	0	1	0	1
40	fixA	ECB_00045	b0041	771	predicted electron transfer flavoprotein subunit ETFP adenine nucleotide-binding domain	46598	47368	1	0	0	0	0	0	0
41	fixB	ECB_00046	b0042	942	predicted electron transfer flavoprotein NAD/FAD-binding domain and ETFP adenine nucleotide-binding domain-like	47383	48324	1	0	0	0	0	0	1
42	fixC	ECB_00047	b0043	1287	predicted oxidoreductase with FAD/NADP-binding domain	48375	49661	1	0	0	0	0	0	0
43	fixX	ECB_00048	b0044	288	predicted 4Fe-4S ferredoxin-type protein	49658	49945	1	0	0	0	0	0	0
44	yaaU	ECB_00049	b0045	1332	predicted transporter	50002	51333	1	0	0	0	0	0	0
45	yabF	ECB_00050	b0046	531	glutathione-regulated potassium-efflux system ancillary protein	51441	51971	1	0	0	0	0	0	0
46	kefC	ECB_00051	b0047	1863	glutathione-regulated potassium-efflux system protein	51964	53826	1	0	0	1	0	0	0
47	folA	ECB_00052	b0048	480	dihydrofolate reductase	54018	54497	1	0	0	1	0	0	0
48	apaH	ECB_00053	b0049	843	diadenosinetetraphosphatase	54575	55417	-1	0	0	0	1	0	0
49	apaG	ECB_00054	b0050	378	hypothetical protein	55424	55801	-1	0	0	0	0	0	0
50	ksgA	ECB_00055	b0051	822	dimethyladenosine transferase	55804	56625	-1	0	0	0	0	0	0
51	pdxA	ECB_00056	b0052	990	4-hydroxythreonine-4-phosphate dehydrogenase	56622	57611	-1	0	0	1	0	0	0
52	surA	ECB_00057	b0053	1287	peptidyl-prolyl cis-trans isomerase PPIase	57611	58897	-1	0	0	0	0	0	0
53	imp	ECB_00058	b0054	2355	organic solvent tolerance protein precursor	58950	61304	-1	0	0	0	0	0	0
54	djlA	ECB_00059	b0055	816	Dna-J like membrane chaperone protein	61559	62374	1	0	0	0	0	0	0
55	rluA	ECB_00060	b0058	660	pseudouridine synthase for 23S rRNA position 746 and tRNApheposition 32	62491	63150	-1	0	0	0	0	0	0
56	hepA	ECB_00061	b0059	2907	ATP-dependent helicase HepA	63162	66068	-1	0	0	0	0	0	0
57	polB	ECB_00062	b0060	2352	DNA polymerase II	66233	68584	-1	0	0	0	0	0	0
58	araD	ECB_00063	b0061	696	L-ribulose-5-phosphate 4-epimerase	68659	69354	-1	0	0	1	0	0	0
59	araA	ECB_00064	b0062	1503	L-arabinose isomerase	69639	71141	-1	0	0	1	0	0	1
60	araB	ECB_00065	b0063	1701	ribulokinase	71152	72852	-1	0	0	0	1	0	1
61	araC	ECB_00066	b0064	879	DNA-binding transcriptional dual regulator	73191	74069	1	0	0	0	0	0	0
62	yabI	ECB_00067	b0065	765	conserved inner membrane protein	74155	74919	1	0	0	0	0	1	0
63	yabJ	ECB_00068	b0066	699	thiamin transporter subunit	75033	75731	-1	0	0	1	0	0	0
64	thiP	ECB_00069	b0067	1611	thiamin ABC transporter membrane protein	75715	77325	-1	0	0	1	0	1	0
65	tbpA	ECB_00070	b0068	984	thiamin transporter subunit	77301	78284	-1	0	0	1	0	0	0
66	yabN	ECB_00071	b0069	1656	DNA-binding transcriptional regulator	78448	80103	-1	0	0	0	0	0	0
67	setA	ECB_00072	b0070	1179	broad specificity sugar efflux system	80425	81603	1	0	0	1	0	0	1
68	leuD	ECB_00073	b0071	606	isopropylmalate isomerase small subunit	81652	82257	-1	0	1	0	1	0	0
69	leuC	ECB_00074	b0072	1401	isopropylmalate isomerase large subunit	82268	83668	-1	0	1	0	1	0	0
70	leuB	ECB_00075	b0073	1092	3-isopropylmalate dehydrogenase	83671	84762	-1	0	1	0	1	0	0
71	leuA	ECB_00076	b0074	1572	2-isopropylmalate synthase	84762	86333	-1	0	1	1	0	0	0
72	leuL	ECB_00077	b0075	87	leu operon leader peptide	86426	86512	-1	0	0	0	0	0	0
73	leuO	ECB_00078	b0076	945	leucine transcriptional activator	87172	88116	1	0	0	0	0	0	0
74	ilvI	ECB_00079	b0077	1725	acetolactate synthase III large subunit	88434	90158	1	0	0	0	1	0	1
75	ilvH	ECB_00080	b0078	492	acetolactate synthase small subunit	90161	90652	1	0	0	0	1	1	0
76	fruR	ECB_00081	b0080	1005	DNA-binding transcriptional dual regulator	90832	91836	1	0	0	0	0	0	0
77	yabB	ECB_00082	b0081	459	hypothetical protein	92438	92896	1	0	0	0	0	0	0
78	mraW	ECB_00083	b0082	942	S-adenosyl-methyltransferase	92898	93839	1	0	0	0	0	0	0
79	ftsL	ECB_00084	b0083	366	membrane bound cell division protein at septum containing leucine zipper motif	93836	94201	1	0	0	0	0	0	0
80	ftsI	ECB_00085	b0084	1767	transpeptidase involved in septal peptidoglycan synthesis penicillin-binding protein 3	94217	95983	1	0	1	0	1	0	0
81	murE	ECB_00086	b0085	1488	UDP-N-acetylmuramoylalanyl-D-glutamate-2 6-diaminopimelate ligase	95970	97457	1	0	1	1	0	0	1
82	murF	ECB_00087	b0086	1359	UDP-N-acetylmuramoyl-tripeptide:D-alanyl-D- alanine ligase	97454	98812	1	0	1	1	0	0	1
83	mraY	ECB_00088	b0087	1083	phospho-N-acetylmuramoyl-pentapeptide- transferase	98806	99888	1	0	1	1	0	0	1
84	murD	ECB_00089	b0088	1317	UDP-N-acetylmuramoyl-L-alanyl-D- glutamatesynthetase	99891	101207	1	0	1	1	0	0	1
85	ftsW	ECB_00090	b0089	1245	integral membrane protein involved in stabilizing FstZ ring during cell division	101207	102451	1	0	0	0	0	0	0
86	murG	ECB_00091	b0090	1068	N-acetylglucosaminyl transferase	102448	103515	1	0	1	1	0	0	0
87	murC	ECB_00092	b0091	1476	UDP-N-acetylmuramate-L-alanine ligase	103569	105044	1	0	1	1	0	0	0
88	ddlB	ECB_00093	b0092	921	D-alanylalanine synthetase	105037	105957	1	0	1	1	0	0	0
89	ftsQ	ECB_00094	b0093	831	membrane anchored protein involved in growth of wall at septum	105959	106789	1	0	0	0	0	0	0
90	ftsA	ECB_00095	b0094	1263	cell division protein	106786	108048	1	0	0	0	0	0	0
91	ftsZ	ECB_00096	b0095	1152	cell division protein FtsZ	108109	109260	1	0	0	0	0	0	0
92	lpxC	ECB_00097	b0096	918	UDP-3-O-[3-hydroxymyristoyl] N-acetylglucosamine deacetylase	109361	110278	1	0	1	1	0	0	0
93	yacA	ECB_00098	b0097	513	SecA regulator SecM	110509	111021	1	0	0	0	0	0	0
94	secA	ECB_00099	b0098	2706	translocase	111083	113788	1	0	0	0	0	0	0
95	mutT	ECB_00100	b0099	390	nucleoside triphosphate pyrophosphohydrolase marked preference for dGTP	113848	114237	1	0	0	0	1	0	0
96	yacG	ECB_00101	b0101	198	zinc-binding protein	114453	114650	-1	0	0	0	0	0	0
97	yacF	ECB_00102	b0102	744	hypothetical protein	114660	115403	-1	0	0	0	0	0	0
98	coaE	ECB_00103	b0103	621	dephospho-CoA kinase	115403	116023	-1	0	1	1	0	0	0
99	guaC	ECB_00104	b0104	1044	guanosine 5'-monophosphate oxidoreductase	116248	117291	1	0	0	1	0	0	1
100	hofC	ECB_00105	b0106	1203	assembly protein in type IV pilin biogenesis transmembrane protein	117326	118528	-1	0	0	0	0	0	0
101	hofB	ECB_00106	b0107	1386	conserved protein with nucleoside triphosphate hydrolase domain	118518	119903	-1	0	0	0	0	0	0
102	ppdD	ECB_00107	b0108	441	predicted major pilin subunit	119913	120353	-1	0	0	0	0	0	0
103	nadC	ECB_00108	b0109	894	nicotinate-nucleotide pyrophosphorylase	120556	121449	-1	0	1	1	0	0	0
104	ampD	ECB_00109	b0110	552	N-acetyl-anhydromuranmyl-L-alanine amidase	121537	122088	1	0	0	0	1	0	0
105	ampE	ECB_00110	b0111	855	predicted inner membrane protein	122085	122939	1	0	0	0	0	0	0
106	aroP	ECB_00111	b0112	1374	aromatic amino acid transporter	122982	124355	-1	0	0	0	1	0	0
107	pdhR	ECB_00112	b0113	765	transcriptional regulator of pyruvate dehydrogenase complex	124896	125660	1	0	0	0	0	0	0
108	aceE	ECB_00113	b0114	2664	pyruvate dehydrogenase subunit E1	125821	128484	1	1	0	1	0	1	0
109	aceF	ECB_00114	b0115	1893	dihydrolipoamide acetyltransferase	128499	130391	1	1	0	1	0	1	0
110	lpdA	ECB_00115	b0116	1425	dihydrolipoamide dehydrogenase	130716	132140	1	1	0	0	1	0	0
111	yacH	ECB_00116	b0117	1854	hypothetical protein	132211	134064	-1	0	0	0	0	0	0
112	acnB	ECB_00117	b0118	2598	aconitate hydratase	134419	137016	1	1	0	0	1	0	0
113	yacL	ECB_00118	b0119	363	hypothetical protein	137191	137553	1	0	0	0	0	0	0
114	speD	ECB_00119	b0120	795	S-adenosylmethionine decarboxylase proenzyme	137591	138385	-1	0	0	1	0	1	0
115	speE	ECB_00120	b0121	867	spermidine synthase	138401	139267	-1	0	0	1	0	1	0
116	yacC	ECB_00121	b0122	348	hypothetical protein	139373	139720	-1	0	0	0	0	0	0
117	cueO	ECB_00122	b0123	1551	multicopper oxidase laccase	139886	141436	1	0	0	0	1	1	0
118	gcd	ECB_00123	b0124	2391	glucose dehydrogenase	141638	144028	-1	0	0	1	0	0	0
119	hpt	ECB_00124	b0125	537	hypoxanthine-guanine phosphoribosyltransferase	144234	144770	1	0	0	0	1	0	0
120	yadF	ECB_00125	b0126	663	carbonic anhydrase	144811	145473	-1	0	0	1	0	0	0
121	yadG	ECB_00126	b0127	927	predicted transporter subunit: ATP-binding component of ABC superfamily	145582	146508	1	0	0	0	0	0	0
122	yadH	ECB_00127	b0128	771	predicted transporter subunit: membrane component of ABC superfamily	146505	147275	1	0	0	0	0	0	0
123	yadI	ECB_00128	b0129	441	predicted PTS Enzyme IIA	147380	147820	1	0	0	0	0	0	0
124	yadE	ECB_00129	b0130	1230	predicted polysaccharide deacetylase lipoprotein	147884	149113	1	0	0	0	0	0	0
125	panD	ECB_00130	b0131	381	aspartate 1-decarboxylase precursor	149117	149497	-1	0	0	1	0	0	0
126	yadD	ECB_00131	b0132	903	predicted transposase	149771	150673	1	0	0	0	0	0	0
127	panC	ECB_00132	b0133	852	pantoate-beta-alanine ligase	150747	151598	-1	0	1	1	0	0	0
128	panB	ECB_00133	b0134	795	3-methyl-2-oxobutanoate hydroxymethyltransferase	151610	152404	-1	0	0	1	0	0	0
129	yadC	ECB_00134	b0135	1347	predicted fimbrial-like adhesin protein	152517	153863	-1	0	0	0	0	0	0
130	yadK	ECB_00135	b0136	597	predicted fimbrial-like adhesin protein	153844	154440	-1	0	0	0	0	0	0
131	yadL	ECB_00136	b0137	603	predicted fimbrial-like adhesin protein	154467	155069	-1	0	0	0	0	0	0
132	yadM	ECB_00137	b0138	570	predicted fimbrial-like adhesin protein	155084	155653	-1	0	0	0	0	0	0
133	htrE	ECB_00138	b0139	2601	predicted outer membrane usher protein	155670	158270	-1	0	0	0	0	0	0
134	ecpD	ECB_00139	b0140	741	predicted periplasmic pilin chaperone	158305	159045	-1	0	0	0	0	0	0
135	yadN	ECB_00140	b0141	585	predicted fimbrial-like adhesin protein	159150	159734	-1	0	0	0	0	0	0
136	folK	ECB_00141	b0142	480	2-amino-4-hydroxy-6-hydroxymethyldihyropteridine pyrophosphokinase	160104	160583	-1	0	0	1	0	0	0
137	pcnB	ECB_00142	b0143	1365	polyA polymerase I	160580	161944	-1	0	0	0	0	0	0
138	yadB	ECB_00143	b0144	927	glutamyl-Q tRNAAsp synthetase	162037	162963	-1	0	0	0	0	0	0
139	dksA	ECB_00144	b0145	456	DNA-binding transcriptional regulator of rRNA transcription DnaK suppressor protein	163000	163455	-1	0	0	0	0	0	0
140	sfsA	ECB_00145	b0146	705	sugar fermentation stimulation protein A	163633	164337	-1	0	0	0	0	0	0
141	ligT	ECB_00146	b0147	531	2'-5' RNA ligase	164352	164882	-1	0	0	0	0	0	0
142	hrpB	ECB_00147	b0148	2430	predicted ATP-dependent helicase	164956	167385	1	0	0	0	0	0	1
143	mrcB	ECB_00148	b0149	2526	penicillin-binding protein 1b	167581	170106	1	0	1	0	1	0	1
144	fhuA	ECB_00149	b0150	2244	ferrichrome outer membrane transporter	170326	172569	1	0	0	0	1	0	0
145	fhuC	ECB_00150	b0151	798	iron-hydroxamate transporter subunit	172620	173417	1	0	0	0	1	0	0
146	fhuD	ECB_00151	b0152	891	iron-hydroxamate transporter subunit	173417	174307	1	0	0	0	1	0	1
147	fhuB	ECB_00152	b0153	1983	fused iron-hydroxamate transporter subunits of ABC superfamily: membrane components	174304	176286	1	0	0	0	1	0	0
148	hemL	ECB_00153	b0154	1281	glutamate-1-semialdehyde aminotransferase	176444	177724	-1	0	0	1	0	0	0
149	yadQ	ECB_00154	b0155	1422	chloride channel protein	177949	179370	1	0	0	1	0	0	0
150	yadR	ECB_00155	b0156	345	hypothetical protein	179452	179796	1	0	0	0	0	0	0
151	yadS	ECB_00156	b0157	624	conserved inner membrane protein	179843	180466	-1	0	0	0	0	0	1
152	yadT	ECB_00157	b0158	801	vitamin B12-transporter protein BtuF	180504	181304	-1	0	0	0	1	0	0
153	pfs	ECB_00158	b0159	699	5'-methylthioadenosine/S-adenosylhomocysteine nucleosidase	181297	181995	-1	0	0	0	1	0	0
154	dgt	ECB_00159	b0160	1518	deoxyguanosinetriphosphate triphosphohydrolase	182079	183596	1	0	0	0	1	0	0
155	degP	ECB_00160	b0161	1425	serine endoprotease protease Do membrane-associated	183726	185150	1	0	0	0	0	0	0
156	cdaR	ECB_00161	b0162	1158	DNA-binding transcriptional activator	185305	186462	1	0	0	0	0	0	0
157	yaeH	ECB_00162	b0163	387	hypothetical protein	186551	186937	-1	0	0	0	0	0	0
158	yaeI	ECB_00163	b0164	813	predicted phosphatase	187099	187911	-1	0	0	0	0	0	1
159	dapD	ECB_00164	b0166	825	2345-tetrahydropyridine-2-carboxylate N-succinyltransferase	187965	188789	-1	0	0	1	0	0	0
160	glnD	ECB_00165	b0167	2673	PII uridylyl-transferase	188820	191492	-1	0	0	0	0	0	1
161	map	ECB_00166	b0168	795	methionine aminopeptidase	191554	192348	-1	0	0	0	0	0	0
162	rpsB	ECB_00167	b0169	726	30S ribosomal protein S2	192716	193441	1	0	0	0	0	1	0
163	tsf	ECB_00168	b0170	852	elongation factor Ts	193699	194550	1	0	0	0	0	1	0
164	pyrH	ECB_00169	b0171	726	uridylate kinase	194697	195422	1	0	1	0	1	0	0
165	frr	ECB_00170	b0172	558	ribosome releasing factor	195714	196271	1	0	0	0	0	0	0
166	ispC	ECB_00171	b0173	1197	1-deoxy-D-xylulose 5-phosphate reductoisomerase	196363	197559	1	0	1	1	0	0	0
167	uppS	ECB_00172	b0174	762	undecaprenyl pyrophosphate synthase	197745	198506	1	0	1	1	0	0	0
168	cdsA	ECB_00173	b0175	858	CDP-diglyceride synthase	198519	199376	1	0	1	0	1	0	0
169	yaeL	ECB_00174	b0176	1353	zinc metallopeptidase	199388	200740	1	0	0	0	0	0	0
170	yaeT	ECB_00175	b0177	2433	hypothetical protein	200770	203202	1	0	0	0	0	0	0
171	hlpA	ECB_00176	b0178	486	periplasmic chaperone	203324	203809	1	0	0	0	0	0	0
172	lpxD	ECB_00177	b0179	1026	UDP-3-O-[3-hydroxymyristoyl] glucosamine N-acyltransferase	203813	204838	1	0	1	1	0	0	0
173	fabZ	ECB_00178	b0180	456	3R-hydroxymyristoyl ACP dehydratase	204943	205398	1	0	1	0	1	0	0
174	lpxA	ECB_00179	b0181	789	UDP-N-acetylglucosamine acyltransferase	205402	206190	1	0	1	1	0	0	0
175	lpxB	ECB_00180	b0182	1149	lipid-A-disaccharide synthase	206190	207338	1	0	1	1	0	0	0
176	rnhB	ECB_00181	b0183	597	ribonuclease HII	207335	207931	1	0	0	0	0	0	0
177	dnaE	ECB_00182	b0184	3483	DNA polymerase III subunit alpha	207968	211450	1	0	0	0	0	0	0
178	accA	ECB_00183	b0185	960	acetyl-CoA carboxylase subunit alpha	211463	212422	1	0	0	1	0	0	0
179	ldcC	ECB_00184	b0186	2142	lysine decarboxylase 2 constitutive	212521	214662	1	0	0	1	0	0	1
180	yaeR	ECB_00185	b0187	390	predicted lyase	214719	215108	1	0	0	0	0	0	0
181	tilS	ECB_00186	b0188	1299	tRNAIle-lysidine synthetase	215173	216471	1	0	0	0	0	0	0
182	rof	ECB_00187	b0189	255	modulator of Rho-dependent transcription termination	216520	216774	-1	0	0	0	0	0	0
183	yaeP	ECB_00188	b4406	201	hypothetical protein	216767	216967	-1	0	0	0	0	0	0
184	yaeQ	ECB_00189	b0190	546	hypothetical protein	217133	217678	1	0	0	0	0	0	0
185	yaeJ	ECB_00190	b0191	423	hypothetical protein	217675	218097	1	0	0	0	0	0	0
186	cutF	ECB_00191	b0192	711	lipoprotein involved with copper homeostasis and adhesion	218111	218821	1	0	0	0	0	0	0
187	yaeF	ECB_00192	b0193	825	predicted lipoprotein	219021	219845	-1	0	0	0	0	0	0
188	proS	ECB_00193	b0194	1719	prolyl-tRNA synthetase	219898	221616	-1	0	0	1	0	0	0
189	yaeB	ECB_00194	b0195	708	hypothetical protein	221727	222434	-1	0	0	0	0	0	0
190	rcsF	ECB_00195	b0196	405	predicted outer membrane protein signal	222431	222835	-1	0	0	0	0	0	0
191	metQ	ECB_00196	b0197	816	DL-methionine transporter subunit	222953	223768	-1	0	0	0	1	0	0
192	metI	ECB_00197	b0198	654	DL-methionine transporter subunit	223808	224461	-1	0	0	0	1	0	0
193	metN	ECB_00198	b0199	1032	DL-methionine transporter subunit	224454	225485	-1	0	0	0	1	0	0
194	gmhB	ECB_00199	b0200	573	hypothetical protein	225673	226245	1	0	0	1	0	0	0
195	dkgB	ECB_00200	b0207	804	25-diketo-D-gluconate reductase B	232091	232894	1	0	0	0	1	0	0
196	yafC	ECB_00201	b0208	915	predicted DNA-binding transcriptional regulator	232891	233805	-1	0	0	0	0	0	1
197	yafD	ECB_00202	b0209	801	hypothetical protein	234046	234846	1	0	0	0	0	0	0
198	yafE	ECB_00203	b0210	624	predicted S-adenosyl-L-methionine-dependent methyltransferase	234850	235473	1	0	0	0	0	0	0
199	mltD	ECB_00204	b0211	1359	predicted membrane-bound lytic murein transglycosylase D	235521	236879	-1	0	0	0	0	0	0
200	gloB	ECB_00205	b0212	756	predicted hydroxyacylglutathione hydrolase	236951	237706	-1	0	0	1	0	0	0
201	yafS	ECB_00206	b0213	723	predicted S-adenosyl-L-methionine-dependent methyltransferase	237740	238462	1	0	0	0	0	0	0
202	rnhA	ECB_00207	b0214	468	ribonuclease H	238459	238926	-1	0	0	0	0	0	0
203	dnaQ	ECB_00208	b0215	732	DNA polymerase III subunit epsilon	238991	239722	1	0	0	0	0	0	0
204	yafT	ECB_00209	b0217	786	predicted aminopeptidase	240261	241046	1	0	0	0	0	0	0
205	yhhI	ECB_00213	b3484	1137	predicted transposase	242813	243949	1	0	0	0	0	0	1
206	yafV	ECB_00214	b0219	771	predicted C-N hydrolase family amidase NADP-binding	243990	244760	-1	0	0	0	0	0	0
207	ykfE	ECB_00215	b0220	474	inhibitor of vertebrate C-lysozyme	244914	245387	1	0	0	0	0	0	0
208	fadE	ECB_00216	b0221	2445	acyl-CoA dehydrogenase	245430	247874	-1	0	0	0	1	0	0
209	lpcA	ECB_00217	b0222	579	phosphoheptose isomerase	248114	248692	1	0	0	1	0	0	0
210	yafJ	ECB_00218	b0223	768	predicted amidotransfease	248898	249665	1	0	0	0	0	0	0
211	yafK	ECB_00219	b0224	741	hypothetical protein	249636	250376	-1	0	0	0	0	0	0
212	yafQ	ECB_00220	b0225	279	predicted toxin of the YafQ-DinJ toxin-antitoxin system	250532	250810	-1	0	0	0	0	0	0
213	dinJ	ECB_00221	b0226	261	predicted antitoxin of YafQ-DinJ toxin-antitoxin system	250813	251073	-1	0	0	0	0	0	0
214	yafL	ECB_00222	b0227	750	predicted lipoprotein and C40 family peptidase	251283	252032	1	0	0	0	0	0	0
215	yafM	ECB_00223	b0228	498	hypothetical protein	252208	252705	1	0	0	0	0	0	0
216	dinB	ECB_00226	b0231	1056	DNA polymerase IV	255461	256516	1	0	0	0	0	0	0
217	yafN	ECB_00227	b0232	294	predicted antitoxin of the YafO-YafN toxin-antitoxin system	256568	256861	1	0	0	0	0	0	0
218	yafO	ECB_00228	b0233	399	predicted toxin of the YafO-YafN toxin-antitoxin system	256864	257262	1	0	0	0	0	0	0
219	yafP	ECB_00229	b0234	453	predicted acyltransferase with acyl-CoA N-acyltransferase domain	257272	257724	1	0	0	0	0	0	0
220	ykfJ	ECB_00230	b0235	267	hypothetical protein	257958	258224	1	0	0	0	0	0	0
221	prfH	ECB_00231	b0236	501	peptide chain release factor 2	258193	258693	1	0	0	0	0	0	0
222	pepD	ECB_00232	b0237	1458	aminoacyl-histidine dipeptidase peptidase D	258750	260207	-1	0	0	0	1	0	0
223	gpt	ECB_00233	b0238	459	xanthine phosphoribosyltransferase	260468	260926	1	0	0	0	1	0	0
224	yafA	ECB_00234	b0239	1245	fermentation/respiration switch protein	261018	262262	1	0	0	0	0	0	0
225	crl	ECB_00235	b0240	402	DNA-binding transcriptional regulator	262320	262721	1	0	0	0	0	0	0
226	proB	ECB_00239	b0242	1104	gamma-glutamyl kinase	264880	265983	1	0	0	1	0	0	0
227	proA	ECB_00240	b0243	1254	gamma-glutamyl phosphate reductase	265995	267248	1	0	0	1	0	0	0
228	yagP	ECB_00241	b0282	411	predicted transcriptional regulator	267565	267975	-1	0	0	0	0	0	0
229	yagQ	ECB_00242	b0283	957	hypothetical protein	267954	268910	-1	0	0	0	0	0	0
230	yagR	ECB_00243	b0284	2199	predicted oxidoreductase with molybdenum-binding domain	268920	271118	-1	0	0	0	0	0	0
231	yagS	ECB_00244	b0285	957	predicted oxidoreductase with FAD-binding domain	271115	272071	-1	0	0	0	0	0	0
232	yagT	ECB_00245	b0286	690	predicted xanthine dehydrogenase 2Fe-2S subunit	272068	272757	-1	0	0	0	0	0	0
233	yagU	ECB_00246	b0287	615	conserved inner membrane protein	273174	273788	1	0	0	0	0	0	0
234	ykgJ	ECB_00247	b0288	330	predicted ferredoxin	274035	274364	-1	0	0	0	0	0	0
235	yagV	ECB_00248	b0289	711	hypothetical protein	274677	275387	-1	0	0	0	0	0	0
236	yagW	ECB_00249	b0290	1644	predicted receptor	275356	276999	-1	0	0	0	0	0	0
237	yagX	ECB_00250	b0291	2526	predicted aromatic compound dioxygenase	276989	279514	-1	0	0	0	0	0	0
238	yagY	ECB_00251	b0292	669	hypothetical protein	279540	280208	-1	0	0	0	0	0	0
239	yagZ	ECB_00252	b0293	636	hypothetical protein	280266	280901	-1	0	0	0	0	0	0
240	ykgK	ECB_00253	b0294	591	predicted regulator	280927	281517	-1	0	0	0	0	0	0
241	ykgL	ECB_00254	b0295	228	hypothetical protein	282292	282519	1	0	0	0	0	0	0
242	ykgM	ECB_00255	b0296	264	50S ribosomal protein L31	282694	282957	-1	0	0	0	0	0	0
243	eaeH	ECB_00256	b0297	4257	attaching and effacing protein pathogenesis factor	284537	288793	1	0	0	0	0	0	0
244	ykgA	ECB_00257	b0300	852	predicted DNA-binding transcriptional regulator	288933	289784	-1	0	0	0	0	0	0
245	ykgB	ECB_00258	b0301	594	conserved inner membrane protein	290375	290968	-1	0	0	0	0	0	0
246	ykgI	ECB_00259	b0303	237	hypothetical protein	290980	291216	-1	0	0	0	0	0	0
247	ykgC	ECB_00260	b0304	1326	pyridine nucleotide-disulfide oxidoreductase	291325	292650	-1	0	0	0	0	0	0
248	ykgD	ECB_00261	b0305	855	predicted DNA-binding transcriptional regulator	292876	293730	1	0	0	0	0	0	0
249	ykgE	ECB_00262	b0306	720	predicted oxidoreductase	294257	294976	1	0	0	0	0	0	0
250	ykgF	ECB_00263	b0307	1428	predicted amino acid dehydrogenase with NADP-binding domain and ferridoxin-like domain	294987	296414	1	0	0	0	0	0	0
251	ykgG	ECB_00264	b0308	696	predicted transporter	296407	297102	1	0	0	0	0	0	0
252	ECB_00265	ECB_00265	MG1655	213	unknown CDS	297057	297269	-1	0	0	0	0	0	0
253	ykgH	ECB_00266	b0310	669	predicted inner membrane protein	297345	298013	-1	0	0	0	0	0	0
254	betA	ECB_00267	b0311	1671	choline dehydrogenase	298226	299896	-1	0	0	0	0	0	0
255	betB	ECB_00268	b0312	1473	betaine aldehyde dehydrogenase NAD-dependent	299910	301382	-1	0	0	0	1	0	0
256	betI	ECB_00269	b0313	588	transcriptional regulator BetI	301396	301983	-1	0	0	0	0	0	0
257	betT	ECB_00270	b0314	2034	choline transporter of high affinity	302112	304145	1	0	0	1	0	0	0
258	yahA	ECB_00271	b0315	1089	predicted DNA-binding transcriptional regulator	305020	306108	1	0	0	0	0	0	0
259	yahB	ECB_00272	b0316	933	predicted DNA-bindng transcriptional regulator	306150	307082	-1	0	0	0	0	0	0
260	yahC	ECB_00273	b0317	498	predicted inner membrane protein	307174	307671	-1	0	0	0	0	0	0
261	yahD	ECB_00274	b0318	606	predicted transcriptional regulator with ankyrin domain	307929	308534	1	0	0	0	0	0	0
262	yahE	ECB_00275	b0319	864	hypothetical protein	308574	309437	1	0	0	0	0	0	0
263	yahF	ECB_00276	b0320	1548	predicted acyl-CoA synthetase with NADP-binding domain and succinyl-CoA synthetase domain	309427	310974	1	0	0	0	0	0	0
264	yahG	ECB_00277	b0321	1419	hypothetical protein	310974	312392	1	0	0	0	0	0	0
265	yahI	ECB_00278	b0323	951	predicted carbamate kinase-like protein	312814	313764	1	0	0	0	0	0	0
266	yahJ	ECB_00279	b0324	1383	deaminase	313774	315156	1	0	0	0	0	0	0
267	yahK	ECB_00280	b0325	1050	predicted oxidoreductase Zn-dependent and NADP-binding	315533	316582	1	0	0	0	0	0	0
268	yahL	ECB_00281	b0326	816	hypothetical protein	316826	317641	1	0	0	0	0	0	0
269	yahM	ECB_00282	b0327	246	hypothetical protein	318054	318299	1	0	0	0	0	0	0
270	yahN	ECB_00283	b0328	672	neutral amino-acid efflux system	318316	318987	-1	0	0	0	0	0	0
271	yahO	ECB_00284	b0329	276	hypothetical protein	319134	319409	1	0	0	0	0	0	0
272	prpR	ECB_00285	b0330	1587	DNA-binding transcriptional activator	319507	321093	-1	0	0	0	0	0	0
273	prpB	ECB_00286	b0331	891	2-methylisocitrate lyase	321332	322222	1	0	0	1	0	0	0
274	prpC	ECB_00287	b0333	1170	2-methylcitrate synthase	322662	323831	1	0	0	1	0	0	0
275	prpD	ECB_00288	b0334	1452	2-methylcitrate dehydratase	323865	325316	1	0	0	1	0	0	0
276	prpE	ECB_00289	b0335	1887	predicted propionyl-CoA synthetase with ATPase domain	325356	327242	1	0	0	0	0	0	0
277	codB	ECB_00290	b0336	1260	cytosine transporter	327478	328737	1	0	0	1	0	0	0
278	codA	ECB_00291	b0337	1284	cytosine deaminase	328727	330010	1	0	0	1	0	0	0
279	cynR	ECB_00292	b0338	900	DNA-binding transcriptional dual regulator	330347	331246	-1	0	0	0	0	0	0
280	cynT	ECB_00293	b0339	660	carbonic anhydrase	331355	332014	1	0	0	1	0	0	0
281	cynS	ECB_00294	b0340	471	cyanate hydratase	332045	332515	1	0	0	1	0	0	0
282	cynX	ECB_00295	b0341	1155	predicted cyanate transporter	332548	333702	1	0	0	1	0	0	0
283	lacA	ECB_00296	b0342	612	galactoside O-acetyltransferase	333805	334416	-1	0	0	0	0	0	0
284	lacY	ECB_00297	b0343	1254	galactoside permease	334482	335735	-1	0	0	1	0	0	0
285	lacZ	ECB_00298	b0344	3075	beta-D-galactosidase	335787	338861	-1	0	0	1	0	0	0
286	lacI	ECB_00299	b0345	1083	lac repressor	338984	340066	-1	0	0	0	0	0	0
287	mhpR	ECB_00300	b0346	948	DNA-binding transcriptional activator 3HPP-binding	340143	341090	-1	0	0	0	0	0	0
288	mhpA	ECB_00301	b0347	1665	3-3-hydroxyphenylpropionate hydroxylase	341167	342831	1	0	0	0	1	0	0
289	mhpB	ECB_00302	b0348	945	23-dihydroxyphenylpropionate 12-dioxygenase	342833	343777	1	0	0	0	1	0	0
290	mhpC	ECB_00303	b0349	882	2-hydroxy-6-ketonona-24-dienedioic acid hydrolase	343780	344661	1	0	0	0	1	0	0
291	mhpD	ECB_00304	b0350	810	2-keto-4-pentenoate hydratase	344671	345480	1	0	0	1	0	0	0
292	mhpF	ECB_00305	b0351	951	acetaldehyde dehydrogenase	345477	346427	1	1	0	1	0	0	1
293	mhpE	ECB_00306	b0352	1014	4-hydroxy-2-ketovalerate aldolase	346424	347437	1	0	0	1	0	0	0
294	mhpT	ECB_00307	b0353	1212	predicted 3-hydroxyphenylpropionic transporter	347815	349026	1	0	0	0	1	0	0
295	yaiL	ECB_00308	b0354	540	nucleoprotein/polynucleotide-associated enzyme	349128	349667	1	0	0	0	0	0	0
296	frmB	ECB_00309	b0355	834	predicted esterase	349893	350726	-1	0	0	1	0	0	0
297	frmA	ECB_00310	b0356	1110	alcohol dehydrogenase class III/glutathione-dependent formaldehyde dehydrogenase	350819	351928	-1	1	0	0	1	0	0
298	frmR	ECB_00311	b0357	276	regulator protein that represses frmRAB operon	351963	352238	-1	0	0	0	0	0	0
299	yaiO	ECB_00312	b0358	774	hypothetical protein	352424	353197	-1	0	0	0	0	0	0
300	tauA	ECB_00315	b0365	963	taurine transporter subunit	354140	355102	1	0	0	0	1	0	1
301	tauB	ECB_00316	b0366	768	taurine transporter subunit	355115	355882	1	0	0	0	1	0	0
302	tauC	ECB_00317	b0367	828	taurine transporter subunit	355879	356706	1	0	0	0	1	0	0
303	tauD	ECB_00318	b0368	852	taurine dioxygenase	356703	357554	1	0	0	1	0	0	0
304	hemB	ECB_00319	b0369	975	delta-aminolevulinic acid dehydratase	357661	358635	-1	0	1	1	0	0	0
305	ECB_00320	ECB_00320	b0370	198	hypothetical protein	358825	359022	-1	0	0	0	0	0	0
306	yaiT	ECB_00321	b0371-b0374	2907	conserved hypothetical protein	359158	362064	1	0	0	0	0	0	0
307	yaiV	ECB_00322	b0375	669	predicted DNA-binding transcriptional regulator	362107	362775	1	0	0	0	0	0	0
308	ampH	ECB_00323	b0376	1158	beta-lactamase/D-alanine carboxypeptidase	362776	363933	-1	0	0	0	0	0	1
309	sbmA	ECB_00324	b0377	1221	predicted transporter	364285	365505	1	0	0	0	0	0	0
310	yaiW	ECB_00325	b0378	1095	predicted DNA-binding transcriptional regulator	365518	366612	1	0	0	0	0	0	0
311	yaiY	ECB_00326	b0379	309	predicted inner membrane protein	366671	366979	-1	0	0	0	0	0	0
312	yaiZ	ECB_00327	b0380	213	predicted inner membrane protein	367239	367451	1	0	0	0	0	0	0
313	ddl	ECB_00328	b0381	1095	D-alanylalanine synthetase	367475	368569	-1	0	0	1	0	0	0
314	yaiB	ECB_00329	b0382	261	hypothetical protein	369032	369292	1	0	0	0	0	0	0
315	phoA	ECB_00330	b0383	1416	bacterial alkaline phosphatase	369393	370808	1	0	0	1	0	0	0
316	psiF	ECB_00331	b0384	321	hypothetical protein	370927	371247	1	0	0	0	0	0	0
317	yaiC	ECB_00332	b0385	1116	predicted diguanylate cyclase	371349	372464	1	0	0	0	0	0	0
318	proC	ECB_00333	b0386	810	pyrroline-5-carboxylate reductase	372481	373290	-1	0	0	1	0	0	0
319	yaiI	ECB_00334	b0387	459	hypothetical protein	373410	373868	1	0	0	0	0	0	0
320	aroL	ECB_00335	b0388	525	shikimate kinase II	374051	374575	1	0	0	1	0	0	0
321	yaiA	ECB_00336	b0389	192	hypothetical protein	374625	374816	1	0	0	0	0	0	0
322	aroM	ECB_00337	b0390	678	hypothetical protein	375074	375751	1	0	0	0	0	0	1
323	yaiE	ECB_00338	b0391	285	hypothetical protein	375823	376107	1	0	0	0	0	0	0
324	ykiA	ECB_00339	b0392	282	hypothetical protein	376315	376596	1	0	0	0	0	0	0
325	rdgC	ECB_00342	b0393	912	recombination associated protein	377531	378442	-1	0	0	0	0	0	0
326	yajF	ECB_00343	b0394	909	fructokinase	378567	379475	1	0	0	1	0	0	0
327	araJ	ECB_00344	b0396	1185	predicted transporter	379720	380904	-1	0	0	0	0	0	0
328	sbcC	ECB_00345	b0397	3147	exonuclease dsDNA ATP-dependent	381030	384176	-1	0	0	0	0	0	1
329	sbcD	ECB_00346	b0398	1203	exonuclease dsDNA ATP-dependent	384173	385375	-1	0	0	0	0	0	1
330	phoB	ECB_00347	b0399	690	DNA-binding response regulator in two-component regulatory system with PhoR or CreC	385565	386254	1	0	0	0	0	0	0
331	phoR	ECB_00348	b0400	1296	sensory histidine kinase in two-component regulatory system with PhoB	386312	387607	1	0	0	0	0	0	0
332	brnQ	ECB_00349	b0401	1320	predicted branched chain amino acid transporter LIV-II	388014	389333	1	0	0	0	1	0	1
333	proY	ECB_00350	b0402	1374	predicted cryptic proline transporter	389409	390782	1	0	0	0	0	0	0
334	malZ	ECB_00351	b0403	1818	maltodextrin glucosidase	390938	392755	1	0	0	0	1	0	0
335	queA	ECB_00353	b0405	1071	S-adenosylmethionine:tRNA ribosyltransferase-isomerase	393434	394504	1	0	0	0	0	0	0
336	tgt	ECB_00354	b0406	1128	queuine tRNA-ribosyltransferase	394560	395687	1	0	0	0	0	1	0
337	yajC	ECB_00355	b0407	333	preprotein translocase subunit YajC	395710	396042	1	0	0	0	0	1	0
338	secD	ECB_00356	b0408	1848	protein export protein SecD	396070	397917	1	0	0	0	0	0	0
339	secF	ECB_00357	b0409	972	protein export protein SecF	397928	398899	1	0	0	0	0	0	0
340	yajD	ECB_00358	b0410	348	hypothetical protein	399027	399374	1	0	0	0	0	0	0
341	tsx	ECB_00359	b0411	774	nucleoside channel receptor of phage T6 and colicin K	399662	400435	-1	0	0	0	0	1	0
342	yajI	ECB_00360	b0412	540	predicted lipoprotein	400734	401273	-1	0	0	0	0	0	0
343	ybaD	ECB_00361	b0413	450	hypothetical protein	401424	401873	1	0	0	0	0	0	0
344	ribD	ECB_00362	b0414	1104	fused diaminohydroxyphosphoribosylaminopyrimidine deaminase and 5-amino-6-5-phosphoribosylamino uracil reductase	401877	402980	1	0	1	0	1	0	0
345	ribH	ECB_00363	b0415	471	riboflavin synthase subunit beta	403069	403539	1	0	0	1	0	0	0
346	nusB	ECB_00364	b0416	420	transcription antitermination protein NusB	403559	403978	1	0	0	0	0	0	0
347	thiL	ECB_00365	b0417	978	thiamine monophosphate kinase	404056	405033	1	0	0	1	0	0	0
348	pgpA	ECB_00366	b0418	519	phosphatidylglycerophosphatase A	405011	405529	1	0	0	0	1	0	0
349	yajO	ECB_00367	b0419	975	predicted oxidoreductase NADP-binding	405583	406557	-1	0	0	0	0	0	0
350	dxs	ECB_00368	b0420	1863	1-deoxy-D-xylulose-5-phosphate synthase	406737	408599	-1	0	0	1	0	0	0
351	ispA	ECB_00369	b0421	900	geranyltranstransferase	408624	409523	-1	0	1	0	1	0	0
352	xseB	ECB_00370	b0422	243	exodeoxyribonuclease VII small subunit	409523	409765	-1	0	0	0	0	0	0
353	thiI	ECB_00371	b0423	1449	thiamine biosynthesis protein ThiI	409971	411419	1	0	0	1	0	0	0
354	thiJ	ECB_00372	b0424	591	hypothetical protein	411473	412063	-1	0	0	0	0	0	0
355	apbA	ECB_00373	b0425	912	2-dehydropantoate 2-reductase	412026	412937	-1	0	0	1	0	0	0
356	yajQ	ECB_00374	b0426	492	nucleotide-binding protein	413105	413596	1	0	0	0	0	0	0
357	yajR	ECB_00375	b0427	1365	predicted transporter	413724	415088	-1	0	0	0	0	0	0
358	ECB_00376	ECB_00376	NA	936	hypothetical protein	415505	416440	1	0	0	0	0	0	0
359	ECB_00377	ECB_00377	NA	543	putative acetyltransferase	416496	417038	-1	0	0	0	0	0	0
360	ECB_00378	ECB_00378	NA	378	conserved hypothetical protein	417022	417399	-1	0	0	0	0	0	0
361	cyoE	ECB_00379	b0428	891	protoheme IX farnesyltransferase	417518	418408	-1	0	0	1	0	1	0
362	cyoD	ECB_00380	b0429	330	cytochrome o ubiquinol oxidase subunit IV	418420	418749	-1	0	0	1	0	0	0
363	cyoC	ECB_00381	b0430	615	cytochrome o ubiquinol oxidase subunit III	418749	419363	-1	0	0	1	0	0	0
364	cyoB	ECB_00382	b0431	1992	cytochrome o ubiquinol oxidase subunit I	419353	421344	-1	0	0	1	0	1	0
365	cyoA	ECB_00383	b0432	948	cytochrome o ubiquinol oxidase subunit II	421366	422313	-1	0	0	1	0	1	0
366	ampG	ECB_00384	b0433	1476	muropeptide transporter	422775	424250	-1	0	0	0	1	0	1
367	yajG	ECB_00385	b0434	579	predicted lipoprotein	424294	424872	-1	0	0	0	0	1	0
368	bolA	ECB_00386	b0435	318	regulator of penicillin binding proteins and beta lactamase transcription morphogene	425177	425494	1	0	0	0	0	0	0
369	tig	ECB_00387	b0436	1299	trigger factor	425838	427136	1	0	0	0	0	1	0
370	clpP	ECB_00388	b0437	624	ATP-dependent Clp protease proteolytic subunit	427382	428005	1	0	0	0	0	0	0
371	clpX	ECB_00389	b0438	1275	ATP-dependent protease ATP-binding subunit	428131	429405	1	0	0	0	0	0	0
372	lon	ECB_00391	b0439	2355	DNA-binding ATP-dependent protease La	430943	433297	1	0	0	0	0	0	0
373	hupB	ECB_00392	b0440	273	HU DNA-binding transcriptional regulator beta subunit	433506	433778	1	0	0	0	0	1	0
374	ppiD	ECB_00393	b0441	1872	peptidyl-prolyl cis-trans isomerase rotamase D	433970	435841	1	0	0	0	0	0	0
375	ybaV	ECB_00394	b0442	372	hypothetical protein	435992	436363	1	0	0	0	0	0	0
376	ybaW	ECB_00395	b0443	399	hypothetical protein	436469	436867	1	0	0	0	0	0	0
377	ybaX	ECB_00396	b0444	696	predicted aluminum resistance protein	436919	437614	-1	0	0	0	0	0	0
378	ybaE	ECB_00397	b0445	1701	predicted transporter subunit: periplasmic-binding component of ABC superfamily	437679	439379	-1	0	0	0	0	0	0
379	cof	ECB_00398	b0446	819	thiamin pyrimidine pyrophosphate hydrolase	439479	440297	1	0	0	1	0	0	1
380	ybaO	ECB_00399	b0447	459	predicted DNA-binding transcriptional regulator	440450	440908	1	0	0	0	0	0	0
381	mdlA	ECB_00400	b0448	1773	fused predicted multidrug transporter subunits of ABC superfamily: ATP-binding components	440938	442710	1	0	0	0	0	0	0
382	mdlB	ECB_00401	b0449	1782	fused predicted multidrug transporter subunits of ABC superfamily: ATP-binding components	442703	444484	1	0	0	0	0	0	1
383	glnK	ECB_00402	b0450	339	nitrogen assimilation regulatory protein for GlnL GlnE and AmtB	444665	445003	1	0	0	0	0	0	0
384	amtB	ECB_00403	b0451	1287	ammonium transporter	445033	446319	1	1	0	1	0	0	1
385	tesB	ECB_00404	b0452	861	acyl-CoA thioesterase II	446368	447228	-1	0	0	0	1	0	0
386	ybaY	ECB_00405	b0453	573	predicted outer membrane lipoprotein	447446	448018	1	0	0	0	0	0	0
387	ybaZ	ECB_00406	b0454	390	predicted methyltransferase	448049	448438	-1	0	0	0	0	0	0
388	ybaA	ECB_00407	b0456	354	hypothetical protein	448739	449092	1	0	0	0	0	0	0
389	ylaB	ECB_00408	b0457	1551	conserved inner membrane protein	449134	450684	-1	0	0	0	0	0	0
390	ylaC	ECB_00409	b0458	471	predicted inner membrane protein	450848	451318	-1	0	0	0	0	0	0
391	maa	ECB_00410	b0459	552	maltose O-acetyltransferase	451434	451985	-1	0	0	0	1	0	0
392	hha	ECB_00411	b0460	219	modulator of gene expression with H-NS	452157	452375	-1	0	0	0	0	0	0
393	ybaJ	ECB_00412	b0461	375	hypothetical protein	452401	452775	-1	0	0	0	0	0	0
394	acrB	ECB_00413	b0462	3150	multidrug efflux system protein	453321	456470	-1	0	0	0	0	0	0
395	acrA	ECB_00414	b0463	1194	multidrug efflux system	456493	457686	-1	0	0	0	0	0	0
396	acrR	ECB_00415	b0464	648	DNA-binding transcriptional repressor	457828	458475	1	0	0	0	0	0	0
397	kefA	ECB_00416	b0465	3363	fused conserved protein	458603	461965	1	0	0	0	0	0	0
398	ybaM	ECB_00417	b0466	162	hypothetical protein	462177	462338	-1	0	0	0	0	0	0
399	priC	ECB_00418	b0467	528	primosomal replication protein N''	462352	462879	-1	0	0	0	0	0	0
400	ybaN	ECB_00419	b0468	378	conserved inner membrane protein	462949	463326	1	0	0	0	0	0	0
401	apt	ECB_00420	b0469	552	adenine phosphoribosyltransferase	463479	464030	1	0	0	1	0	0	0
402	dnaX	ECB_00421	b0470	1932	DNA polymerase III subunits gamma and tau	464159	466090	1	0	0	0	0	0	0
403	ybaB	ECB_00422	b0471	330	hypothetical protein	466143	466472	1	0	0	0	0	0	0
404	recR	ECB_00423	b0472	606	recombination protein RecR	466472	467077	1	0	0	0	0	0	0
405	htpG	ECB_00424	b0473	1875	heat shock protein 90	467187	469061	1	0	0	0	0	0	1
406	adk	ECB_00425	b0474	645	adenylate kinase	469242	469886	1	1	0	0	1	0	0
407	hemH	ECB_00426	b0475	963	ferrochelatase	470122	471084	1	0	1	1	0	0	0
408	aes	ECB_00427	b0476	960	acetyl esterase	471081	472040	-1	0	0	0	0	0	0
409	gsk	ECB_00428	b0477	1305	inosine/guanosine kinase	472192	473496	1	0	0	0	1	0	0
410	ybaL	ECB_00429	b0478	1677	predicted transporter with NADP-binding Rossmann-fold domain	473629	475305	-1	0	0	0	0	0	0
411	fsr	ECB_00430	b0479	1221	predicted fosmidomycin efflux system	475543	476763	-1	0	0	0	0	0	1
412	ushA	ECB_00431	b0480	1653	UDP-sugar hydrolase	476981	478633	1	0	0	0	1	0	0
413	ybaK	ECB_00432	b0481	480	hypothetical protein	478670	479149	-1	0	0	0	0	0	1
414	ybaP	ECB_00433	b0482	795	hypothetical protein	479353	480147	-1	0	0	0	0	0	0
415	ybaQ	ECB_00434	b0483	342	predicted DNA-binding transcriptional regulator	480285	480626	1	0	0	0	0	0	0
416	copA	ECB_00435	b0484	2505	copper transporter	481043	483547	-1	0	0	1	0	0	0
417	ybaS	ECB_00436	b0485	933	predicted glutaminase	483809	484741	1	1	0	1	0	0	1
418	ybaT	ECB_00437	b0486	1293	predicted transporter	484744	486036	1	0	0	0	0	0	1
419	cueR	ECB_00438	b0487	408	DNA-binding transcriptional activator of copper-responsive regulon genes	486161	486568	1	0	0	0	0	0	0
420	ybbJ	ECB_00439	b0488	456	conserved inner membrane protein	486569	487024	-1	0	0	0	0	0	0
421	ybbK	ECB_00440	b0489	918	predicted protease membrane anchored	487024	487941	-1	0	0	0	0	0	0
422	ybbL	ECB_00441	b0490	678	predicted transporter subunit: ATP-binding component of ABC superfamily	488087	488764	1	0	0	0	0	0	0
423	ybbM	ECB_00442	b0491	780	predicted inner membrane protein	488751	489530	1	0	0	0	0	0	0
424	ybbN	ECB_00443	b0492	855	predicted thioredoxin domain-containing protein	489593	490447	-1	0	0	0	0	0	0
425	ybbO	ECB_00444	b0493	810	short chain dehydrogenase	490508	491317	-1	0	0	0	0	0	0
426	tesA	ECB_00445	b0494	627	multifunctional acyl-CoA thioesterase I and protease I and lysophospholipase L1	491307	491933	-1	0	0	0	1	0	0
427	ybbA	ECB_00446	b0495	687	predicted transporter subunit: ATP-binding component of ABC superfamily	491901	492587	1	0	0	0	0	0	0
428	ybbP	ECB_00447	b0496	2415	predicted inner membrane protein	492584	494998	1	0	0	0	0	0	1
429	rhsD	ECB_00448	b0497	4281	rhsD element protein	495428	499708	1	0	0	0	0	0	0
430	ybbC	ECB_00449	b0498	369	hypothetical protein	499748	500116	1	0	0	0	0	0	0
431	ylbH	ECB_00450	b0499	711	conserved protein rhs-like	500116	500826	1	0	0	0	0	0	0
432	ybbD	ECB_00451	b0500	261	hypothetical protein	500807	501067	1	0	0	0	0	0	0
433	ylbG	ECB_00452	b0502	372	predicted DNA-binding transcriptional regulator	501811	502182	-1	0	0	0	0	0	0
434	ybbB	ECB_00453	b0503	1095	tRNA 2-selenouridine synthase selenophosphate-dependent	502298	503392	-1	0	0	0	0	0	0
435	ybbS	ECB_00454	b0504	927	DNA-binding transcriptional activator of the allD operon	503461	504387	-1	0	0	0	0	0	0
436	allA	ECB_00455	b0505	483	ureidoglycolate hydrolase	504617	505099	1	0	0	1	0	0	0
437	allR	ECB_00456	b0506	816	DNA-binding transcriptional repressor	505177	505992	1	0	0	0	0	0	0
438	gcl	ECB_00457	b0507	1782	glyoxylate carboligase	506082	507863	1	0	0	1	0	0	0
439	hyi	ECB_00458	b0508	777	hydroxypyruvate isomerase	507876	508652	1	0	0	1	0	0	0
440	glxR	ECB_00459	b0509	879	tartronate semialdehyde reductase NADH-dependent	508752	509630	1	0	0	1	0	0	0
441	ybbV	ECB_00460	b0510	279	hypothetical protein	509662	509940	1	0	0	0	0	0	0
442	allP	ECB_00461	b0511	1455	predicted allantoin transporter	509799	511253	1	0	0	0	0	0	0
443	allB	ECB_00462	b0512	1362	allantoinase	511313	512674	1	0	0	1	0	0	0
444	ybbY	ECB_00463	b0513	1302	predicted uracil/xanthine transporter	512731	514032	1	0	0	0	0	0	1
445	glxK	ECB_00464	b0514	1146	glycerate kinase II	514054	515199	1	0	0	1	0	0	0
446	ylbA	ECB_00465	b0515	786	hypothetical protein	515427	516212	-1	0	0	0	0	0	0
447	allC	ECB_00466	b0516	1236	N-carbamoyl-L-amino acid amidohydrolase	516223	517458	-1	0	0	1	0	0	0
448	allD	ECB_00467	b0517	1050	ureidoglycolate dehydrogenase	517480	518529	-1	0	0	1	0	0	0
449	fdrA	ECB_00468	b0518	1668	membrane protein FdrA	518846	520513	1	0	0	0	0	0	0
450	ylbE	ECB_00469	frameshift	1260	hypothetical protein	520523	521782	1	0	0	0	0	0	0
451	ylbF	ECB_00470	b0520	720	hypothetical protein	521889	522608	1	0	0	0	0	0	0
452	arcC	ECB_00471	b0521	894	predicted carbamate kinase	522605	523498	1	0	0	0	0	0	0
453	purK	ECB_00472	b0522	1068	phosphoribosylaminoimidazole carboxylase	523635	524702	-1	0	0	1	0	0	0
454	purE	ECB_00473	b0523	510	phosphoribosylaminoimidazole carboxylase catalytic subunit	524699	525208	-1	0	0	1	0	0	0
455	ybbF	ECB_00474	b0524	723	UDP-23-diacylglucosamine hydrolase	525326	526048	-1	0	0	1	0	0	0
456	ppiB	ECB_00475	b0525	495	peptidyl-prolyl cis-trans isomerase B rotamase B	526051	526545	-1	0	0	0	0	0	0
457	cysS	ECB_00476	b0526	1386	cysteinyl-tRNA synthetase	526719	528104	1	0	0	1	0	0	0
458	ybcI	ECB_00477	b0527	522	conserved inner membrane protein	528140	528661	-1	0	0	0	0	0	1
459	ybcJ	ECB_00478	b0528	213	predicted RNA-binding protein	528769	528981	-1	0	0	0	0	0	0
460	folD	ECB_00479	b0529	867	bifunctional 510-methylene-tetrahydrofolate dehydrogenase/ 510-methylene-tetrahydrofolate cyclohydrolase	528983	529849	-1	0	0	0	1	0	0
461	sfmA	ECB_00480	b0530	543	predicted fimbrial-like adhesin protein	530320	530862	1	0	0	0	0	0	0
462	sfmC	ECB_00481	b0531	693	pilin chaperone periplasmic	531082	531774	1	0	0	0	0	0	0
463	sfmD	ECB_00482	b0532	2610	predicted outer membrane export usher protein	531805	534414	1	0	0	0	0	0	1
464	sfmH	ECB_00483	b0533	978	predicted fimbrial-like adhesin protein	534456	535433	1	0	0	0	0	0	0
465	sfmF	ECB_00484	b0534	516	predicted fimbrial-like adhesin protein	535444	535959	1	0	0	0	0	0	0
466	fimZ	ECB_00485	b0535	633	predicted DNA-binding transcriptional regulator	535962	536594	-1	0	0	0	0	1	0
467	intD	ECB_00486	b0537	1164	predicted integrase	536929	538092	-1	0	0	0	0	0	0
468	ECB_00487	ECB_00487	NA	402	Excisionase	537948	538349	-1	0	0	0	0	0	0
469	ECB_00488	ECB_00488	NA	219	conserved hypothetical protein	538617	538835	-1	0	0	0	0	0	0
470	ECB_00489	ECB_00489	NA	315	conserved hypothetical protein	538934	539248	-1	0	0	0	0	0	0
471	ECB_00490	ECB_00490	NA	366	putative DNA N-6-adenine-methyltransferase of bacteriophage	539226	539591	-1	0	0	0	0	0	0
472	renD	ECB_00492	b0542	186	predicted protein	539952	540137	1	0	0	0	0	0	0
473	emrE	ECB_00493	b0543	333	multidrug efflux protein	540205	540537	1	0	0	0	0	0	0
474	ybcK	ECB_00494	b0544	1527	predicted recombinase	540792	542318	1	0	0	0	0	0	0
475	ybcL	ECB_00495	b0545	552	predicted kinase inhibitor	542783	543334	1	0	0	0	0	0	0
476	ybcM	ECB_00496	b0546	798	predicted DNA-binding transcriptional regulator	543344	544141	1	0	0	0	0	0	0
477	ybcN	ECB_00497	b0547	456	predicted protein	544356	544811	1	0	0	0	0	0	0
478	ninE	ECB_00498	b0548	171	conserved protein	544811	544981	1	0	0	0	0	0	0
479	ybcO	ECB_00499	b0549	291	predicted protein	544974	545264	1	0	0	0	0	0	1
480	rus	ECB_00500	b0550	363	endonuclease RUS	545261	545623	1	0	0	0	0	0	0
481	ylcG	ECB_00501	b4509	141	predicted protein	545620	545760	1	0	0	0	0	0	0
482	ybcQ	ECB_00502	b0551	384	predicted antitermination protein	545846	546229	1	0	0	0	0	0	0
483	ybcR	ECB_00506	b0554	216	predicted phage lysis protein	548867	549082	1	0	0	0	0	0	0
484	ybcS	ECB_00507	b0555	498	predicted lysozyme	549082	549579	1	0	0	0	0	0	0
485	ybcT	ECB_00508	b0556	462	predicted murein endopeptidase	549576	550037	1	0	0	0	0	0	0
486	ybcU	ECB_00509	b0557	294	predicted lipoprotein	550069	550362	-1	0	0	0	0	0	0
487	ECB_00510	ECB_00510	NA	195	conserved hypothetical protein	550723	550917	-1	0	0	0	0	0	0
488	nohB	ECB_00511	b0560	576	DNA packaging protein	551306	551881	1	0	0	0	0	0	0
489	ECB_00512	ECB_00512	NA	2817	putative tail component of prophage	551841	554657	1	0	0	0	0	0	0
490	ECB_00513	ECB_00513	NA	2346	conserved hypothetical protein	554716	557061	1	0	0	0	0	0	0
491	ECB_00514	ECB_00514	NA	282	conserved hypothetical protein	557058	557339	1	0	0	0	0	0	0
492	ECB_00515	ECB_00515	NA	705	conserved hypothetical protein	557349	558053	1	0	0	0	0	0	0
493	ECB_00516	ECB_00516	NA	294	conserved hypothetical protein	558064	558357	1	0	0	0	0	0	0
494	ECB_00517	ECB_00517	NA	336	conserved hypothetical protein	558112	558447	-1	0	0	0	0	0	0
495	appY	ECB_00518	b0564	750	DNA-binding transcriptional activator	559033	559782	1	0	0	0	0	0	0
496	ompT	ECB_00519	b0565	954	outer membrane protease VII outer membrane protein 3b	560031	560984	-1	0	0	0	0	0	0
497	envY	ECB_00520	b0566	762	DNA-binding transcriptional activator of porin biosynthesis	561498	562259	-1	0	0	0	0	0	0
498	ybcH	ECB_00521	b0567	891	hypothetical protein	562442	563332	-1	0	0	0	0	0	1
499	nfrA	ECB_00522	b0568	2973	bacteriophage N4 receptor outer membrane subunit	563333	566305	-1	0	0	0	0	0	1
500	ECB_00524	ECB_00524	NA	171	bacteriophage N4 receptor inner membrane subunit	568652	568822	-1	0	0	0	0	0	0
501	yhhI	ECB_00525	b3484	1137	predicted transposase	568800	569936	-1	0	0	0	0	0	1
502	ECB_00526	ECB_00526	NA	162	hypothetical protein	570615	570776	-1	0	0	0	0	0	0
503	ECB_00527	ECB_00527	NA	291	hypothetical protein	570901	571191	-1	0	0	0	0	0	0
504	ECB_00528	ECB_00528	NA	261	hypothetical protein	571188	571448	-1	0	0	0	0	0	0
505	ECB_00529	ECB_00529	NA	558	hypothetical protein	571481	572038	-1	0	0	0	0	0	0
506	ECB_00530	ECB_00530	NA	1599	conserved hypothetical protein	571890	573488	-1	0	0	0	0	0	0
507	cusS	ECB_00531	b0570	1449	sensory histidine kinase in two-component regulatory system with CusR senses copper ions	574225	575673	-1	0	0	0	0	0	0
508	cusR	ECB_00532	b0571	684	DNA-binding response regulator in two-component regulatory system with CusS	575663	576346	-1	0	0	0	0	0	0
509	cusC	ECB_00533	b0572	1374	copper/silver efflux system outer membrane component	576503	577876	1	0	0	0	1	1	0
510	ylcC	ECB_00534	b0573	333	periplasmic copper-binding protein	578034	578366	1	0	0	0	1	0	0
511	cusB	ECB_00535	b0574	1224	copper/silver efflux system membrane fusion protein	578382	579605	1	0	0	0	1	1	0
512	cusA	ECB_00536	b0575	3144	copper/silver efflux system membrane component	579617	582760	1	0	0	0	1	1	0
513	pheP	ECB_00537	b0576	1377	phenylalanine transporter	582862	584238	1	0	0	0	1	0	0
514	ybdG	ECB_00538	b0577	1248	predicted mechanosensitive channel	584306	585553	-1	0	0	0	0	0	0
515	nfnB	ECB_00539	b0578	654	dihydropteridine reductase NADPH-dependent oxygen-insensitive	585661	586314	-1	0	0	0	0	0	0
516	ybdF	ECB_00540	b0579	369	hypothetical protein	586408	586776	-1	0	0	0	0	0	0
517	ybdJ	ECB_00541	b0580	249	predicted inner membrane protein	586841	587089	-1	0	0	0	0	0	0
518	ybdK	ECB_00542	b0581	1119	gamma-glutamyl:cysteine ligase	587155	588273	-1	0	0	0	0	0	0
519	hokE	ECB_00547	b4415	153	toxic polypeptide small	590543	590695	1	0	0	0	0	0	0
520	entD	ECB_00549	b0583	630	phosphopantetheinyltransferase component of enterobactin synthase multienzyme complex	592166	592795	-1	0	0	1	0	0	0
521	fepA	ECB_00550	b0584	2241	iron-enterobactin outer membrane transporter	592961	595201	-1	0	0	1	0	0	0
522	fes	ECB_00551	b0585	1125	enterobactin/ferric enterobactin esterase	595523	596647	1	0	0	0	1	0	0
523	ybdZ	ECB_00552	b4511	219	hypothetical protein	596650	596868	1	0	0	0	0	0	0
524	entF	ECB_00553	b0586	3882	enterobactin synthase multienzyme complex component ATP-dependent	596865	600746	1	0	0	1	0	0	0
525	fepE	ECB_00554	b0587	1134	regulator of length of O-antigen component of lipopolysaccharide chains	600962	602095	1	0	0	0	0	0	0
526	fepC	ECB_00555	b0588	816	iron-enterobactin transporter subunit	602092	602907	-1	0	0	0	1	0	0
527	fepG	ECB_00556	b0589	993	iron-enterobactin transporter subunit	602904	603896	-1	0	0	0	1	0	0
528	fepD	ECB_00557	b0590	1005	iron-enterobactin transporter subunit	603893	604897	-1	0	0	0	1	0	1
529	ybdA	ECB_00558	b0591	1251	predicted transporter	605008	606258	1	0	0	1	0	0	0
530	fepB	ECB_00559	b0592	957	iron-enterobactin transporter subunit	606262	607218	-1	0	0	0	1	0	0
531	entC	ECB_00560	b0593	1176	isochorismate synthase	607593	608768	1	0	0	1	0	0	0
532	entE	ECB_00561	b0594	1611	23-dihydroxybenzoate-AMP ligase component of enterobactin synthase multienzyme complex	608778	610388	1	0	0	1	0	0	0
533	entB	ECB_00562	b0595	858	isochorismatase	610402	611259	1	0	0	1	0	0	0
534	entA	ECB_00563	b0596	747	23-dihydroxybenzoate-23-dehydrogenase	611259	612005	1	0	0	1	0	0	0
535	ybdB	ECB_00564	b0597	414	hypothetical protein	612008	612421	1	0	0	0	0	0	0
536	ybdD	ECB_00566	b4512	198	hypothetical protein	614879	615076	1	0	0	0	0	0	0
537	ybdH	ECB_00567	b0599	1089	predicted oxidoreductase	615086	616174	-1	0	0	0	0	0	0
538	ybdL	ECB_00568	b0600	1161	putative aminotransferase	616283	617443	1	0	0	0	0	0	0
539	ybdM	ECB_00569	b0601	630	hypothetical protein	617444	618073	-1	0	0	0	0	0	0
540	ybdN	ECB_00570	b0602	1062	hypothetical protein	618046	619107	-1	0	0	0	0	0	0
541	ahpC	ECB_00574	b0605	564	alkyl hydroperoxide reductase C22 subunit	620996	621559	1	0	0	0	0	0	0
542	ahpF	ECB_00575	b0606	1566	alkyl hydroperoxide reductase F52a subunit FAD/NADP-binding	621804	623369	1	0	0	0	0	0	0
543	ybdQ	ECB_00576	b0607	429	universal stress protein UP12	623490	623918	-1	0	0	0	0	0	0
544	ybdR	ECB_00577	b0608	1239	predicted oxidoreductase Zn-dependent and NADP-binding	624139	625377	1	0	0	0	0	0	0
545	rnk	ECB_00578	b0610	411	nucleoside diphosphate kinase regulator	625608	626018	-1	0	0	0	0	0	0
546	rna	ECB_00579	b0611	807	ribonuclease I	626248	627054	-1	0	0	0	0	0	0
547	citT	ECB_00580	b0612	1464	citrate:succinate antiporter	627168	628631	-1	0	0	1	0	0	0
548	citG	ECB_00581	b0613	879	triphosphoribosyl-dephospho-CoA transferase	628682	629560	-1	0	0	1	0	0	1
549	citX	ECB_00582	b0614	552	2'-5'-triphosphoribosyl-3'-dephospho-CoA:apo- citrate lyase	629535	630086	-1	0	0	1	0	0	0
550	citF	ECB_00583	b0615	1533	citrate lyase citrate-ACP transferase alpha subunit	630090	631622	-1	0	0	1	0	0	0
551	citE	ECB_00584	b0616	909	citrate lyase citryl-ACP lyase beta subunit	631633	632541	-1	0	0	1	0	0	0
552	citD	ECB_00585	b0617	297	citrate lyase acyl carrier gamma subunit	632538	632834	-1	0	0	1	0	0	0
553	citC	ECB_00586	b0618	1059	citrate lyase synthetase	632849	633907	-1	0	0	0	0	0	0
554	citA	ECB_00589	b0619	1659	sensory histidine kinase in two-component regulatory system with citB	634823	636481	1	0	0	0	0	0	0
555	citB	ECB_00590	b0620	681	DNA-binding response regulator in two-component regulatory system with citA	636450	637130	1	0	0	0	0	0	0
556	dcuC	ECB_00591	b0621	1386	anaerobic C4-dicarboxylate transport	637171	638556	-1	0	0	0	1	0	0
557	crcA	ECB_00592	b0622	561	palmitoyl transferase for Lipid A	639144	639704	1	0	0	0	1	0	0
558	cspE	ECB_00593	b0623	210	cold shock protein E	639873	640082	1	0	0	0	0	1	0
559	ccrB	ECB_00594	b0624	384	camphor resistance protein CrcB	640137	640520	-1	0	0	0	0	0	0
560	ybeM	ECB_00595	b0625-b0626	789	putative NADP-binding amidase-type enzyme YbeM C-N hydrolase family	640613	641401	1	0	0	0	0	0	0
561	tatE	ECB_00596	b0627	204	twin arginine translocase protein E	641530	641733	1	0	0	0	0	0	1
562	lipA	ECB_00597	b0628	966	lipoyl synthase	641834	642799	-1	0	0	0	0	0	0
563	ybeF	ECB_00598	b0629	954	predicted DNA-binding transcriptional regulator	643008	643961	-1	0	0	0	0	0	0
564	lipB	ECB_00599	b0630	642	lipoyltransferase	644220	644861	-1	0	0	0	0	0	0
565	ybeD	ECB_00600	b0631	264	hypothetical protein	644962	645225	-1	0	0	0	0	0	1
566	dacA	ECB_00601	b0632	1212	D-alanyl-D-alanine carboxypeptidase penicillin-binding protein 5	645335	646546	-1	0	0	0	1	0	0
567	rlpA	ECB_00602	b0633	1089	minor lipoprotein	646686	647774	-1	0	0	0	0	0	0
568	mrdB	ECB_00603	b0634	1113	cell wall shape-determining protein	647785	648897	-1	0	0	0	0	0	0
569	mrdA	ECB_00604	b0635	1902	transpeptidase involved in peptidoglycan synthesis penicillin-binding protein 2	648900	650801	-1	0	1	0	1	0	0
570	ybeA	ECB_00605	b0636	468	hypothetical protein	650832	651299	-1	0	0	0	0	0	0
571	ybeB	ECB_00606	b0637	318	hypothetical protein	651303	651620	-1	0	0	0	0	0	0
572	phpB	ECB_00607	b0638	612	predicted alpha-ribazole-5'-P phosphatase	651880	652491	-1	0	0	1	0	0	0
573	nadD	ECB_00608	b0639	642	nicotinic acid mononucleotide adenyltransferase	652515	653156	-1	0	1	0	1	0	0
574	holA	ECB_00609	b0640	1032	DNA polymerase III subunit delta	653158	654189	-1	0	0	0	0	0	0
575	rlpB	ECB_00610	b0641	582	minor lipoprotein	654189	654770	-1	0	0	0	0	0	0
576	leuS	ECB_00611	b0642	2583	leucyl-tRNA synthetase	654785	657367	-1	0	0	1	0	0	0
577	ybeL	ECB_00612	b0643	483	hypothetical protein	657602	658084	1	0	0	0	0	0	0
578	ybeR	ECB_00614	b0645	708	hypothetical protein	659295	660002	1	0	0	0	0	0	0
579	ybeV	ECB_00615	b0649	1140	Hsc56 co-chaperone of HscC	660310	661449	1	0	0	0	0	0	0
580	hscC	ECB_00616	b0650	1671	Hsp70 family chaperone Hsc62 binds to RpoD and inhibits transcription	661509	663179	-1	0	0	0	0	1	0
581	rihA	ECB_00617	b0651	936	ribonucleoside hydrolase 1	663263	664198	-1	0	0	0	1	0	0
582	gltK	ECB_00621	b0653	675	glutamate and aspartate transporter subunit	666487	667161	-1	0	0	0	1	0	0
583	gltJ	ECB_00622	b0654	741	glutamate and aspartate transporter subunit	667161	667901	-1	0	0	0	1	0	0
584	gltI	ECB_00623	b0655	909	glutamate and aspartate transporter subunit	668071	668979	-1	0	0	0	1	0	0
585	ECB_00624	ECB_00624	NA	1878	conserved hypothetical protein	669434	671311	1	0	0	0	0	0	0
586	lnt	ECB_00625	b0657	1539	apolipoprotein N-acyltransferase	671438	672976	-1	0	0	0	0	0	0
587	ybeX	ECB_00626	b0658	879	predicteed ion transport	673001	673879	-1	0	0	0	0	0	0
588	ybeY	ECB_00627	b0659	468	hypothetical protein	673969	674436	-1	0	0	0	0	0	0
589	ybeZ	ECB_00628	b0660	1080	predicted protein with nucleoside triphosphate hydrolase domain	674433	675512	-1	0	0	0	0	0	1
590	yleA	ECB_00629	b0661	1425	isopentenyl-adenosine A37 tRNA methylthiolase	675626	677050	-1	0	0	0	0	0	0
591	ubiF	ECB_00630	b0662	1176	2-octaprenyl-3-methyl-6-methoxy-14-benzoquinol hydroxylase	677196	678371	1	0	0	1	0	0	0
592	asnB	ECB_00631	b0674	1665	asparagine synthetase B	679608	681272	-1	0	0	1	0	0	0
593	nagD	ECB_00632	b0675	753	UMP phosphatase	681669	682421	-1	0	0	0	0	0	0
594	nagC	ECB_00633	b0676	1221	DNA-binding transcriptional dual regulator repressor of N-acetylglucosamine	682469	683689	-1	0	0	0	0	0	0
595	nagA	ECB_00634	b0677	1149	N-acetylglucosamine-6-phosphate deacetylase	683698	684846	-1	0	0	1	0	0	0
596	nagB	ECB_00635	b0678	801	glucosamine-6-phosphate deaminase	684906	685706	-1	0	0	1	0	0	0
597	nagE	ECB_00636	b0679	1947	fused N-acetyl glucosamine specific PTS enzyme: IIC IIB and IIA components	686039	687985	1	0	0	1	0	0	0
598	glnS	ECB_00637	b0680	1665	glutaminyl-tRNA synthetase	688188	689852	1	0	0	1	0	0	0
599	ybfM	ECB_00638	b0681	1407	predicted outer membrane porin	690429	691835	1	0	0	0	0	0	0
600	ybfN	ECB_00639	b0682	327	predicted lipoprotein	691885	692211	1	0	0	0	0	0	0
601	fur	ECB_00640	b0683	447	ferric uptake regulator	692295	692741	-1	0	0	0	0	0	0
602	fldA	ECB_00641	b0684	531	flavodoxin 1	693030	693560	-1	0	0	0	0	0	0
603	ybfE	ECB_00642	b0685	294	LexA regulated protein	693700	693993	-1	0	0	0	0	0	0
604	ybfF	ECB_00643	b0686	765	hypothetical protein	694133	694897	-1	0	0	0	0	0	0
605	seqA	ECB_00644	b0687	546	regulatory protein for replication initiation	695082	695627	1	0	0	0	0	0	0
606	pgm	ECB_00645	b0688	1641	phosphoglucomutase	695653	697293	1	0	0	1	0	0	0
607	ybfP	ECB_00646	b0689	495	hypothetical protein	697507	698001	1	0	0	0	0	0	0
608	ybfGH	ECB_00647	b0690-b0691	651	hypothetical protein	698042	698692	-1	0	0	0	0	0	0
609	potE	ECB_00648	b0692	1320	putrescine/proton symporter: putrescine/ornithine antiporter	699041	700360	-1	0	0	0	1	0	0
610	speF	ECB_00649	b0693	2199	ornithine decarboxylase isozyme inducible	700357	702555	-1	0	0	1	0	0	1
611	ECB_00650	ECB_00650	NA	258	conserved hypothetical protein	702678	702935	1	0	0	0	0	0	0
612	kdpE	ECB_00651	b0694	678	DNA-binding response regulator in two-component regulatory system with KdpD	703151	703828	-1	0	0	0	0	0	1
613	kdpD	ECB_00652	b0695	2688	fused sensory histidine kinase in two-component regulatory system with KdpE: signal sensing protein	703825	706512	-1	0	0	0	0	0	0
614	kdpC	ECB_00653	b0696	573	potassium-transporting ATPase subunit C	706502	707074	-1	0	0	1	0	0	0
615	kdpB	ECB_00654	b0697	2049	potassium-transporting ATPase subunit B	707083	709131	-1	0	0	1	0	0	0
616	kdpA	ECB_00655	b0698	1674	potassium-transporting ATPase subunit A	709154	710827	-1	0	0	1	0	0	1
617	kdpF	ECB_00656	b4513	90	potassium ion accessory transporter subunit	710827	710916	-1	0	0	0	0	0	0
618	ybfA	ECB_00657	b0699	207	hypothetical protein	711229	711435	1	0	0	0	0	0	0
619	rhsC	ECB_00658	b0700	1665	rhsC element core protein RshC	711856	713520	1	0	0	0	0	0	0
620	ybfB	ECB_00659	b0702	327	predicted inner membrane protein	713520	713846	1	0	0	0	0	0	0
621	ybfO	ECB_00660	b0703	1434	conserved protein rhs-like	713964	715397	1	0	0	0	0	0	0
622	ybfC	ECB_00661	b0704	570	hypothetical protein	715394	715963	1	0	0	0	0	0	0
623	ECB_00662	ECB_00662	NA	276	conserved hypothetical protein	716159	716434	1	0	0	0	0	0	0
624	ECB_00663	ECB_00663	NA	279	hypothetical protein	716646	716924	-1	0	0	0	0	0	0
625	ECB_00664	ECB_00664	NA	243	hypothetical protein	717143	717385	1	0	0	0	0	0	0
626	ybfD	ECB_00666	b0706	762	hypothetical protein	718985	719746	1	0	0	0	0	0	0
627	ybgA	ECB_00667	b0707	510	hypothetical protein	719894	720403	1	0	0	0	0	0	0
628	phrB	ECB_00668	b0708	1422	deoxyribodipyrimidine photolyase FAD-binding	720400	721821	1	0	0	0	0	0	0
629	ybgH	ECB_00669	b0709	1482	predicted transporter	721860	723341	-1	0	0	0	0	0	0
630	ybgI	ECB_00670	b0710	744	conserved metal-binding protein	723612	724355	1	0	0	0	0	0	1
631	ybgJ	ECB_00671	b0711	657	predicted enzyme subunit	724378	725034	1	0	0	0	0	0	0
632	ybgK	ECB_00672	b0712	933	predicted enzyme subunit	725028	725960	1	0	0	0	0	0	0
633	ybgL	ECB_00673	b0713	735	hypothetical protein	725950	726684	1	0	0	0	0	0	0
634	nei	ECB_00674	b0714	792	endonuclease VIII/ 5-formyluracil/5-hydroxymethyluracil DNA glycosylase	726720	727511	1	0	0	0	0	0	0
635	abrB	ECB_00675	b0715	1047	predicted regulator	727508	728554	-1	0	0	0	0	0	0
636	ybgO	ECB_00676	b0716	1062	predicted fimbrial-like adhesin protein	728706	729767	-1	0	0	0	0	0	0
637	ybgP	ECB_00677	b0717	732	predicted assembly protein	729764	730495	-1	0	0	0	0	0	0
638	ybgQ	ECB_00678	b0718	2451	predicted outer membrane protein	730510	732960	-1	0	0	0	0	0	1
639	ybgD	ECB_00679	b0719	567	predicted fimbrial-like adhesin protein	733020	733586	-1	0	0	0	0	0	0
640	gltA	ECB_00680	b0720	1284	citrate synthase	733976	735259	-1	1	0	1	0	1	0
641	sdhC	ECB_00681	b0721	390	succinate dehydrogenase cytochrome b556 large membrane subunit	735968	736357	1	1	0	1	0	0	0
642	sdhD	ECB_00682	b0722	348	succinate dehydrogenase cytochrome b556 small membrane subunit	736351	736698	1	1	0	1	0	0	0
643	sdhA	ECB_00683	b0723	1767	succinate dehydrogenase flavoprotein subunit	736698	738464	1	1	0	1	0	1	0
644	sdhB	ECB_00684	b0724	717	succinate dehydrogenase FeS subunit	738480	739196	1	1	0	1	0	1	0
645	sucA	ECB_00685	b0726	2802	alpha-ketoglutarate decarboxylase	739497	742298	1	1	0	1	0	1	0
646	sucB	ECB_00686	b0727	1218	dihydrolipoamide acetyltransferase	742313	743530	1	1	0	1	0	1	0
647	sucC	ECB_00687	b0728	1167	succinyl-CoA synthetase subunit beta	743896	745062	1	1	0	1	0	1	0
648	sucD	ECB_00688	b0729	870	succinyl-CoA synthetase subunit alpha	745062	745931	1	1	0	1	0	1	0
649	farR	ECB_00689	b0730	723	DNA-binding transcriptional dual regulator fatty-acyl-binding	746035	746757	-1	0	0	0	0	0	0
650	hrsA	ECB_00690	b0731	1977	fused 2-O-a-mannosyl-D-glycerate specific PTS enzymes: IIA component/IIB component/IIC component	746866	748842	1	0	0	1	0	0	0
651	ybgG	ECB_00691	b0732	2634	alpha-mannosidase	748860	751493	1	0	0	1	0	0	0
652	cydA	ECB_00692	b0733	1569	cytochrome d terminal oxidase subunit I	752340	753908	1	1	0	1	0	1	0
653	cydB	ECB_00693	b0734	1140	cytochrome d terminal oxidase subunit II	753924	755063	1	1	0	1	0	1	0
654	ybgT	ECB_00694	b4515	114	hypothetical protein	755078	755191	1	0	0	0	0	0	0
655	ybgE	ECB_00695	b0735	294	conserved inner membrane protein	755191	755484	1	0	0	0	0	0	0
656	ybgC	ECB_00696	b0736	405	predicted acyl-CoA thioesterase	755634	756038	1	0	0	0	0	1	0
657	tolQ	ECB_00697	b0737	693	membrane spanning protein in TolA-TolQ-TolR complex	756035	756727	1	0	0	0	0	0	0
658	tolR	ECB_00698	b0738	429	membrane spanning protein in TolA-TolQ-TolR complex	756731	757159	1	0	0	0	0	0	0
659	tolA	ECB_00699	b0739	1266	cell envelope integrity inner membrane protein TolA	757224	758489	1	0	0	0	0	0	0
660	tolB	ECB_00700	b0740	1293	translocation protein TolB precursor	758622	759914	1	0	0	0	0	0	0
661	pal	ECB_00701	b0741	522	peptidoglycan-associated outer membrane lipoprotein	759949	760470	1	0	0	0	0	1	0
662	ybgF	ECB_00702	b0742	792	hypothetical protein	760480	761271	1	0	0	0	0	1	0
663	nadA	ECB_00703	b0750	1044	quinolinate synthetase	762714	763757	1	0	0	1	0	0	1
664	pnuC	ECB_00704	b0751	720	predicted nicotinamide mononucleotide transporter	763795	764514	1	0	0	1	0	0	1
665	ybgR	ECB_00705	b0752	942	zinc transporter ZitB	764511	765452	-1	0	0	0	1	0	0
666	ybgS	ECB_00706	b0753	381	hypothetical protein	765566	765946	-1	0	0	0	0	0	0
667	aroG	ECB_00707	b0754	1053	3-deoxy-D-arabino-heptulosonate-7-phosphate synthase phenylalanine repressible	766262	767314	1	0	0	1	0	0	0
668	gpmA	ECB_00708	b0755	753	phosphoglyceromutase	767472	768224	-1	1	0	1	0	1	0
669	galM	ECB_00709	b0756	1041	galactose-1-epimerase mutarotase	768426	769466	-1	0	0	1	0	0	0
670	galK	ECB_00710	b0757	1149	galactokinase	769460	770608	-1	0	0	1	0	0	1
671	galT	ECB_00711	b0758	1047	galactose-1-phosphate uridylyltransferase	770612	771658	-1	0	0	1	0	0	0
672	galE	ECB_00712	b0759	1017	UDP-galactose-4-epimerase	771668	772684	-1	0	0	1	0	0	1
673	modF	ECB_00713	b0760	1473	fused molybdate transporter subunits of ABC superfamily: ATP-binding components	772945	774417	-1	0	0	0	0	0	0
674	modE	ECB_00714	b0761	789	DNA-binding transcriptional dual regulator	774485	775273	-1	0	0	0	0	0	1
675	ybhT	ECB_00715	b0762	150	hypothetical protein	775402	775551	1	0	0	0	0	0	0
676	modA	ECB_00716	b0763	774	molybdate transporter subunit	775718	776491	1	0	0	0	1	0	1
677	modB	ECB_00717	b0764	690	molybdate ABC transporter permease protein	776491	777180	1	0	0	0	1	0	1
678	modC	ECB_00718	b0765	1059	molybdate transporter subunit	777183	778241	1	0	0	0	1	0	0
679	ybhA	ECB_00719	b0766	819	predicted hydrolase	778242	779060	-1	0	0	0	0	0	0
680	ybhE	ECB_00720	b0767	996	6-phosphogluconolactonase	779215	780210	1	1	0	1	0	0	0
681	ybhD	ECB_00721	b0768	1017	predicted DNA-binding transcriptional regulator	780251	781267	-1	0	0	0	0	0	0
682	ybhH	ECB_00722	b0769	1053	hypothetical protein	781388	782440	1	0	0	0	0	0	0
683	ybhI	ECB_00723	b0770	1434	predicted transporter	782516	783949	1	0	0	0	0	0	0
684	ybhJ	ECB_00724	b0771	2262	predicted hydratase	784132	786393	1	0	0	0	0	0	0
685	ybhC	ECB_00725	b0772	1284	predicted pectinesterase	786534	787817	-1	0	0	0	0	0	0
686	ECB_00726	ECB_00726	NA	1071	integrase	787952	789022	-1	0	0	0	0	0	0
687	ECB_00727	ECB_00727	NA	285	phage related protein	789498	789782	-1	0	0	0	0	0	0
688	ECB_00728	ECB_00728	NA	339	conserved hypothetical protein	789775	790113	-1	0	0	0	0	0	0
689	ECB_00729	ECB_00729	NA	372	hypothetical protein	790059	790430	-1	0	0	0	0	0	0
690	ECB_00730	ECB_00730	NA	345	putative Rz1 lytic protein	790244	790588	1	0	0	0	0	0	0
691	ECB_00731	ECB_00731	NA	186	conserved hypothetical protein	790569	790754	1	0	0	0	0	0	0
692	ECB_00732	ECB_00732	NA	552	conserved hypothetical protein	791455	792006	1	0	0	0	0	0	0
693	ECB_00733	ECB_00733	NA	1623	conserved hypothetical protein	792009	793631	1	0	0	0	0	0	0
694	ECB_00734	ECB_00734	NA	762	putative bacteriophage protein	793631	794392	1	0	0	0	0	0	0
695	ECB_00735	ECB_00735	NA	459	hypothetical protein	794442	794900	1	0	0	0	0	0	0
696	ECB_00736	ECB_00736	NA	399	hypothetical protein	794897	795295	1	0	0	0	0	0	0
697	ECB_00737	ECB_00737	NA	993	hypothetical protein	795337	796329	-1	0	0	0	0	0	0
698	ECB_00738	ECB_00738	NA	1338	hypothetical protein	796755	798092	1	0	0	0	0	0	0
699	ECB_00739	ECB_00739	NA	1146	hypothetical protein	798130	799275	-1	0	0	0	0	0	0
700	ybhB	ECB_00740	b0773	477	predicted kinase inhibitor	800059	800535	-1	0	0	0	0	0	0
701	bioA	ECB_00741	b0774	1290	adenosylmethionine-8-amino-7-oxononanoate transaminase	800594	801883	-1	0	0	1	0	0	0
702	bioB	ECB_00742	b0775	1041	biotin synthase	801970	803010	1	0	0	1	0	0	0
703	bioF	ECB_00743	b0776	1155	8-amino-7-oxononanoate synthase	803007	804161	1	0	0	1	0	0	0
704	bioC	ECB_00744	b0777	756	predicted methltransferase enzyme of biotin synthesis	804148	804903	1	0	0	0	0	0	0
705	uvrB	ECB_00746	b0779	2022	excinuclease ABC subunit B	806152	808173	1	0	0	0	0	0	0
706	ybhK	ECB_00747	b0780	909	predicted transferase with NADP-binding Rossmann-fold domain	808365	809273	-1	0	0	0	0	0	0
707	moaA	ECB_00748	b0781	990	molybdenum cofactor biosynthesis protein A	809670	810659	1	0	0	0	0	0	0
708	moaB	ECB_00749	b0782	513	molybdopterin biosynthesis protein B	810681	811193	1	0	0	0	0	0	0
709	moaC	ECB_00750	b0783	486	molybdenum cofactor biosynthesis protein C	811196	811681	1	0	0	0	0	0	0
710	moaD	ECB_00751	b0784	246	molybdopterin synthase small subunit	811674	811919	1	0	0	0	0	0	0
711	moaE	ECB_00752	b0785	453	molybdopterin synthase large subunit	811921	812373	1	0	0	0	0	0	0
712	ybhL	ECB_00753	b0786	705	predicted inner membrane protein	812509	813213	1	0	0	0	0	0	0
713	ybhM	ECB_00754	b0787	714	conserved inner membrane protein	813418	814131	1	0	0	0	0	0	0
714	ybhN	ECB_00755	b0788	957	conserved inner membrane protein	814167	815123	-1	0	0	0	0	0	0
715	ybhO	ECB_00756	b0789	1242	cardiolipin synthase 2	815123	816364	-1	0	0	0	1	0	0
716	ybhP	ECB_00757	b0790	762	predicted DNase	816361	817122	-1	0	0	0	0	0	0
717	ybhQ	ECB_00758	b0791	411	predicted inner membrane protein	817255	817665	1	0	0	0	0	0	0
718	ybhR	ECB_00759	b0792	1107	predicted transporter subunit: membrane component of ABC superfamily	817627	818733	-1	0	0	0	0	0	0
719	ybhS	ECB_00760	b0793	1134	predicted transporter subunit: membrane component of ABC superfamily	818744	819877	-1	0	0	0	0	0	0
720	ybhF	ECB_00761	b0794	1737	fused predicted transporter subunits of ABC superfamily: ATP-binding components	819870	821606	-1	0	0	0	0	0	0
721	ybhG	ECB_00762	b0795	999	hypothetical protein	821599	822597	-1	0	0	0	0	0	0
722	ybiH	ECB_00763	b0796	672	predicted DNA-binding transcriptional regulator	822597	823268	-1	0	0	0	0	0	1
723	rhlE	ECB_00764	b0797	1365	RNA helicase	823497	824861	1	0	0	0	0	0	0
724	ybiA	ECB_00765	b0798	483	hypothetical protein	825093	825575	-1	0	0	0	0	0	0
725	dinG	ECB_00766	b0799	2151	ATP-dependent DNA helicase	825695	827845	1	0	0	0	0	0	1
726	ybiB	ECB_00767	b0800	963	hypothetical protein	827873	828835	1	0	0	0	0	0	0
727	ybiC	ECB_00768	b0801	1086	predicted dehydrogenase	828976	830061	1	0	0	0	0	0	1
728	ybiJ	ECB_00769	b0802	261	hypothetical protein	830290	830550	-1	0	0	0	0	0	0
729	ybiI	ECB_00770	b0803	267	hypothetical protein	830815	831081	-1	0	0	0	0	0	0
730	ybiX	ECB_00771	b0804	678	putative hydroxylase	831155	831832	-1	0	0	0	0	0	0
731	ybiL	ECB_00772	b0805	2283	predicted iron outer membrane transporter	831874	834156	-1	0	0	1	0	0	0
732	ybiM	ECB_00773	b0806	261	hypothetical protein	834421	834681	-1	0	0	0	0	0	0
733	ybiN	ECB_00774	b0807	927	predicted SAM-dependent methyltransferase	834957	835883	1	0	0	0	0	0	0
734	ybiO	ECB_00775	b0808	2226	predicted mechanosensitive channel	835880	838105	-1	0	0	0	0	0	0
735	glnQ	ECB_00776	b0809	723	glutamine ABC transporter ATP-binding protein	838366	839088	-1	1	0	1	0	0	0
736	glnP	ECB_00777	b0810	660	glutamine ABC transporter permease protein	839085	839744	-1	1	0	1	0	0	0
737	glnH	ECB_00778	b0811	747	glutamine ABC transporter periplasmic protein	839883	840629	-1	1	0	1	0	0	0
738	dps	ECB_00779	b0812	504	DNA protection during starvation conditions	841033	841536	-1	0	0	0	0	0	0
739	ybiF	ECB_00780	b0813	888	threonine and homoserine efflux system	841835	842722	-1	0	0	0	1	0	0
740	ompX	ECB_00781	b0814	516	outer membrane protein X	843075	843590	1	0	0	0	0	0	0
741	ybiP	ECB_00782	b0815	1584	predicted hydrolase inner membrane	843639	845222	-1	0	0	0	0	0	0
742	ECB_00783	ECB_00783	b0816	270	hypothetical protein	845296	845565	1	0	0	0	0	0	0
743	mntR	ECB_00784	b0817	468	DNA-binding transcriptional regulator of mntH	845808	846275	1	0	0	0	0	0	0
744	ybiR	ECB_00785	b0818	1119	predicted transporter	846272	847390	1	0	0	0	0	0	0
745	ybiS	ECB_00786	b0819	921	hypothetical protein	847449	848369	-1	0	0	0	0	0	0
746	ybiT	ECB_00787	b0820	1593	fused predicted transporter subunits of ABC superfamily: ATP-binding components	848588	850180	1	0	0	0	0	0	0
747	ybiU	ECB_00788	b0821	1266	hypothetical protein	850348	851613	-1	0	0	0	0	0	0
748	ybiV	ECB_00789	b0822	816	predicted hydrolase	851765	852580	-1	0	0	0	1	0	0
749	ybiW	ECB_00790	b0823	2433	predicted pyruvate formate lyase	852726	855158	-1	0	0	0	0	0	0
750	ybiY	ECB_00791	b0824	927	predicted pyruvate formate lyase activating enzyme	855164	856090	-1	0	0	0	0	0	0
751	fsa	ECB_00792	b0825	663	fructose-6-phosphate aldolase 1	856194	856856	1	0	0	1	0	0	0
752	moeB	ECB_00793	b0826	750	molybdopterin biosynthesis protein MoeB	856932	857681	-1	0	0	0	0	0	0
753	moeA	ECB_00794	b0827	1236	molybdopterin biosynthesis protein	857681	858916	-1	0	0	0	0	0	0
754	ybiK	ECB_00795	b0828	966	L-asparaginase	859120	860085	1	0	0	1	0	0	0
755	yliA	ECB_00796	b0829	1839	fused predicted peptide transport subunits of ABC superfamily: ATP-binding components	860105	861943	1	0	0	1	0	0	0
756	yliB	ECB_00797	b0830	1482	predicted peptide transporter subunit: periplasmic-binding component of ABC superfamily	862020	863501	1	0	0	1	0	0	0
757	yliC	ECB_00798	b0831	921	predicted peptide transporter subunit: membrane component of ABC superfamily	863519	864439	1	0	0	1	0	0	0
758	yliD	ECB_00799	b0832	912	predicted peptide transporter subunit: membrane component of ABC superfamily	864442	865353	1	0	0	1	0	0	0
759	yliE	ECB_00800	b0833	2097	conserved inner membrane protein	865783	867879	1	0	0	0	0	0	0
760	yliF	ECB_00801	b0834	1329	predicted diguanylate cyclase	867887	869215	1	0	0	0	0	0	0
761	yliG	ECB_00802	b0835	1326	predicted SAM-dependent methyltransferase	869262	870587	-1	0	0	0	0	1	0
762	yliH	ECB_00803	b0836	384	hypothetical protein	870800	871183	1	0	0	0	0	0	0
763	yliI	ECB_00804	b0837	1116	predicted dehydrogenase	871294	872409	1	0	0	1	0	0	1
764	yliJ	ECB_00805	b0838	627	predicted glutathione S-transferase	872406	873032	-1	0	0	0	0	0	0
765	dacC	ECB_00806	b0839	1203	D-alanyl-D-alanine carboxypeptidase penicillin-binding protein 6a	873279	874481	1	0	0	0	1	0	0
766	deoR	ECB_00807	b0840	759	DNA-binding transcriptional repressor	874528	875286	-1	0	0	0	0	0	0
767	ybjG	ECB_00808	b0841	597	undecaprenyl pyrophosphate phosphatase	875344	875940	-1	0	1	1	0	0	0
768	cmr	ECB_00809	b0842	1233	multidrug efflux system protein	876225	877457	1	0	0	0	1	0	0
769	ybjH	ECB_00810	b0843	285	hypothetical protein	877498	877782	-1	0	0	0	0	0	0
770	ybjI	ECB_00811	b0844	816	hypothetical protein	877868	878683	-1	0	0	0	0	0	0
771	ybjJ	ECB_00812	b0845	1209	predicted transporter	878683	879891	-1	0	0	0	0	0	0
772	ybjK	ECB_00813	b0846	537	predicted DNA-binding transcriptional regulator	879975	880511	1	0	0	0	0	0	0
773	ECB_00814	ECB_00814	NA	333	conserved hypothetical protein	880691	881023	-1	0	0	0	0	0	0
774	ECB_00815	ECB_00815	NA	945	integrase for prophage	881132	882076	-1	0	0	0	0	0	0
775	ECB_00816	ECB_00816	NA	153	conserved hypothetical protein	882310	882462	-1	0	0	0	0	0	0
776	ECB_00817	ECB_00817	NA	564	Repressor protein	882542	883105	-1	0	0	0	0	0	0
777	ECB_00818	ECB_00818	NA	222	conserved hypothetical protein	883237	883458	1	0	0	0	0	0	0
778	ECB_00819	ECB_00819	NA	510	conserved hypothetical protein	883491	884000	1	0	0	0	0	0	0
779	ECB_00820	ECB_00820	NA	240	conserved hypothetical protein	883969	884208	1	0	0	0	0	0	0
780	ECB_00821	ECB_00821	NA	342	conserved hypothetical protein	884172	884513	1	0	0	0	0	0	0
781	ECB_00822	ECB_00822	NA	234	conserved hypothetical protein	884581	884814	1	0	0	0	0	0	0
782	ECB_00823	ECB_00823	NA	228	conserved hypothetical protein	884814	885041	1	0	0	0	0	0	0
783	ECB_00824	ECB_00824	NA	858	protein similar to retron EC67 DNA adenine methylase	885038	885895	1	0	0	0	0	0	0
784	ECB_00825	ECB_00825	NA	2415	putative replication protein for prophage	885892	888306	1	0	0	0	0	0	0
785	ECB_00826	ECB_00826	NA	189	conserved hypothetical protein	888459	888647	1	0	0	0	0	0	0
786	ECB_00827	ECB_00827	NA	306	Prophage protein	888586	888891	1	0	0	0	0	0	0
787	ECB_00828	ECB_00828	NA	336	conserved hypothetical protein	889084	889419	-1	0	0	0	0	0	0
788	ECB_00829	ECB_00829	NA	165	conserved hypothetical protein	889691	889855	1	0	0	0	0	0	0
789	ECB_00830	ECB_00830	NA	924	hypothetical protein	889892	890815	1	0	0	0	0	0	0
790	ECB_00831	ECB_00831	NA	963	protein similar to RNA-directed DNA polymerase from retron EC86	890978	891940	1	0	0	0	0	0	0
791	ECB_00832	ECB_00832	NA	1029	probable capsid portal protein	891958	892986	-1	0	0	0	0	0	0
792	ECB_00833	ECB_00833	NA	1767	Terminase ATPase subunit	892983	894749	-1	0	0	0	0	0	0
793	ECB_00834	ECB_00834	NA	753	putative capsid scaffolding protein	894892	895644	1	0	0	0	0	0	0
794	ECB_00835	ECB_00835	NA	147	conserved hypothetical protein	895638	895784	1	0	0	0	0	0	0
795	ECB_00836	ECB_00836	NA	429	putative Regulatory protein	895781	896209	1	0	0	0	0	0	0
796	ECB_00837	ECB_00837	NA	291	Fels-2 prophage protein	896052	896342	1	0	0	0	0	0	0
797	ECB_00838	ECB_00838	NA	432	putative phage tail protein	896305	896736	1	0	0	0	0	0	0
798	ECB_00839	ECB_00839	NA	447	putative phage tail protein	896729	897175	1	0	0	0	0	0	0
799	ECB_00840	ECB_00840	NA	807	hypothetical protein	897117	897923	-1	0	0	0	0	0	0
800	ECB_00841	ECB_00841	NA	822	hypothetical protein	897784	898605	1	0	0	0	0	0	0
801	ECB_00842	ECB_00842	NA	360	phage baseplate assembly protein	898602	898961	1	0	0	0	0	0	0
802	ECB_00843	ECB_00843	NA	909	phage baseplate assembly protein	898948	899856	1	0	0	0	0	0	0
803	ECB_00844	ECB_00844	NA	606	putative phage tail protein	899849	900454	1	0	0	0	0	0	0
804	ECB_00845	ECB_00845	NA	1623	hypothetical protein	900451	902073	1	0	0	0	0	0	0
805	ECB_00846	ECB_00846	NA	438	conserved hypothetical protein	902075	902512	1	0	0	0	0	0	0
806	tfaE	ECB_00847	b1156	603	e14 prophage predicted tail fiber assembly protein	902484	903086	-1	0	0	0	0	0	0
807	ECB_00848	ECB_00848	NA	540	bacteriophage tail fiber protein	903086	903625	-1	0	0	0	0	0	0
808	ECB_00849	ECB_00849	NA	276	putative DNA-invertase	903656	903931	1	0	0	0	0	0	0
809	ECB_00850	ECB_00850	NA	369	putative regulator of late gene expression	903928	904296	1	0	0	0	0	0	0
810	ECB_00851	ECB_00851	NA	252	protein similar to prophage P2 OGR protein	904354	904605	1	0	0	0	0	0	0
811	ybjL	ECB_00852	b0847	1686	hypothetical protein	904841	906526	-1	0	0	0	0	0	1
812	ybjM	ECB_00853	b0848	378	predicted inner membrane protein	906796	907173	1	0	0	0	0	0	0
813	grxA	ECB_00854	b0849	258	glutaredoxin 1 redox coenzyme for ribonucleotide reductase RNR1a	907203	907460	-1	0	0	0	0	0	0
814	ybjC	ECB_00855	b0850	288	predicted inner membrane protein	907620	907907	1	0	0	0	0	0	0
815	nfsA	ECB_00856	b0851	723	nitroreductase A NADPH-dependent FMN-dependent	907891	908613	1	0	0	0	0	0	0
816	rimK	ECB_00857	b0852	903	ribosomal protein S6 modification protein	908674	909576	1	0	0	0	0	0	0
817	ybjN	ECB_00858	b0853	477	predicted oxidoreductase	909664	910140	1	0	0	0	0	0	0
818	potF	ECB_00859	b0854	1113	putrescine transporter subunit: periplasmic-binding component of ABC superfamily	910491	911603	1	0	0	1	0	0	0
819	potG	ECB_00860	b0855	1134	putrescine transporter subunit: ATP-binding component of ABC superfamily	911698	912831	1	0	0	1	0	0	0
820	potH	ECB_00861	b0856	954	putrescine transporter subunit: membrane component of ABC superfamily	912841	913794	1	0	0	1	0	0	0
821	potI	ECB_00862	b0857	846	putrescine transporter subunit: membrane component of ABC superfamily	913791	914636	1	0	0	1	0	0	0
822	ybjO	ECB_00863	b0858	489	predicted inner membrane protein	914696	915184	1	0	0	0	0	0	0
823	ybjF	ECB_00864	b0859	1128	23S rRNA m5U747-methyltransferase	915225	916352	1	0	0	0	0	0	0
824	artJ	ECB_00865	b0860	732	arginine transporter subunit	916551	917282	-1	0	0	1	0	0	0
825	artM	ECB_00866	b0861	669	arginine transporter subunit	917573	918241	-1	0	0	1	0	0	0
826	artQ	ECB_00867	b0862	717	arginine transporter subunit	918241	918957	-1	0	0	1	0	0	1
827	artI	ECB_00868	b0863	732	arginine transporter subunit	918964	919695	-1	0	0	1	0	0	0
828	artP	ECB_00869	b0864	729	arginine transporter subunit	919713	920441	-1	0	0	1	0	0	0
829	ybjP	ECB_00870	b0865	516	predicted lipoprotein	920659	921174	-1	0	0	0	0	0	0
830	ybjQ	ECB_00871	b0866	324	hypothetical protein	921300	921623	1	0	0	0	0	0	0
831	ybjR	ECB_00872	b0867	831	predicted amidase and lipoprotein	921620	922450	1	0	0	0	0	0	0
832	ybjS	ECB_00873	b0868	1014	predicted NADPH-binding oxidoreductase with NADP-binding Rossmann-fold domain	922447	923460	-1	0	0	0	0	0	1
833	ybjT	ECB_00874	b0869	1431	conserved protein with NADP-binding Rossmann-fold domain	923559	924989	-1	0	0	0	0	0	0
834	ltaE	ECB_00875	b0870	1002	L-allo-threonine aldolase PLP-dependent	925000	926001	-1	0	0	0	1	0	0
835	poxB	ECB_00876	b0871	1719	pyruvate dehydrogenase	926038	927756	-1	0	0	1	0	0	1
836	hcr	ECB_00877	b0872	969	HCP oxidoreductase NADH-dependent	927889	928857	-1	0	0	0	0	0	0
837	hcp	ECB_00878	b0873	1653	hydroxylamine reductase	928869	930521	-1	0	0	0	0	0	0
838	ybjE	ECB_00879	b0874	900	predicted transporter	930665	931564	-1	0	0	0	0	0	0
839	aqpZ	ECB_00880	b0875	696	aquaporin Z	932059	932754	-1	1	0	1	0	0	0
840	ybjD	ECB_00881	b0876	1659	conserved protein with nucleoside triphosphate hydrolase domain	933179	934837	1	0	0	0	0	0	0
841	ybjX	ECB_00882	b0877	993	hypothetical protein	934834	935826	-1	0	0	0	0	0	1
842	macA	ECB_00883	b0878	1116	macrolide transporter subunit membrane fusion protein MFP component	935941	937056	1	0	0	0	0	0	0
843	macB	ECB_00884	b0879	1947	fused macrolide transporter subunits of ABC superfamily: ATP-binding component/membrane component	937053	938999	1	0	0	0	0	0	0
844	cspD	ECB_00885	b0880	225	cold shock protein homolog	939072	939296	-1	0	0	0	0	0	0
845	clpS	ECB_00886	b0881	321	ATP-dependent Clp protease adaptor protein ClpS	939619	939939	1	0	0	0	0	0	0
846	clpA	ECB_00887	b0882	2133	ATPase and specificity subunit of ClpA-ClpP ATP-dependent serine protease chaperone activity	940113	942245	1	0	0	0	0	0	0
847	infA	ECB_00888	b0884	219	translation initiation factor IF-1	943283	943501	-1	0	0	0	0	0	0
848	aat	ECB_00889	b0885	705	leucyl/phenylalanyl-tRNA-protein transferase	943786	944490	-1	0	0	0	0	0	0
849	cydC	ECB_00890	b0886	1722	fused cysteine transporter subunits of ABC superfamily: membrane component/ATP-binding component	944532	946253	-1	0	0	0	1	0	0
850	cydD	ECB_00891	b0887	1767	fused cysteine transporter subunits of ABC superfamily: membrane component/ATP-binding component	946254	948020	-1	0	0	0	1	0	0
851	trxB	ECB_00892	b0888	966	thioredoxin reductase FAD/NADP-binding	948143	949108	-1	0	0	1	0	0	0
852	lrp	ECB_00893	b0889	495	DNA-binding transcriptional dual regulator leucine-binding	949653	950147	1	0	0	0	0	0	0
853	ftsK	ECB_00894	b0890	4029	DNA-binding membrane protein required for chromosome resolution and partitioning	950282	954310	1	0	0	0	0	0	1
854	lolA	ECB_00895	b0891	615	outer-membrane lipoprotein carrier protein precursor	954462	955076	1	0	0	0	0	0	0
855	ycaJ	ECB_00896	b0892	1344	recombination protein	955087	956430	1	0	0	0	0	0	0
856	serS	ECB_00897	b0893	1293	seryl-tRNA synthetase	956521	957813	1	0	0	0	1	1	0
857	dmsA	ECB_00898	b0894	2445	dimethyl sulfoxide reductase anaerobic subunit A	958052	960496	1	0	0	0	1	0	1
858	dmsB	ECB_00899	b0895	618	dimethyl sulfoxide reductase anaerobic subunit B	960507	961124	1	0	0	0	1	0	0
859	dmsC	ECB_00900	b0896	864	dimethyl sulfoxide reductase anaerobic subunit C	961126	961989	1	0	0	0	1	0	0
860	ycaC	ECB_00901	b0897	627	predicted hydrolase	962024	962650	-1	0	0	0	0	0	0
861	ycaD	ECB_00902	b0898	1149	putative MFS family transporter protein	962964	964112	1	0	0	0	0	0	0
862	ycaM	ECB_00903	b0899	1431	predicted transporter	964322	965752	1	0	0	0	0	0	0
863	ycaN	ECB_00904	b0900	909	predicted DNA-binding transcriptional regulator	965753	966661	-1	0	0	0	0	0	0
864	ycaK	ECB_00905	b0901	591	hypothetical protein	966761	967351	1	0	0	0	0	0	0
865	pflA	ECB_00906	b0902	741	pyruvate formate lyase activating enzyme 1	967433	968173	-1	1	0	0	1	0	0
866	pflB	ECB_00907	b0903	2283	pyruvate formate lyase I	968365	970647	-1	1	0	0	1	0	0
867	focA	ECB_00908	b0904	858	formate transporter	970702	971559	-1	1	0	0	1	0	0
868	ycaO	ECB_00909	b0905	1761	hypothetical protein	971964	973724	-1	0	0	0	0	0	0
869	ycaP	ECB_00910	b0906	693	conserved inner membrane protein	973854	974546	1	0	0	0	0	0	0
870	serC	ECB_00911	b0907	1089	phosphoserine aminotransferase	974745	975833	1	0	1	0	1	0	0
871	aroA	ECB_00912	b0908	1284	3-phosphoshikimate 1-carboxyvinyltransferase	975904	977187	1	0	1	1	0	1	0
872	ycaL	ECB_00913	b0909	765	predicted peptidase with chaperone function	977356	978120	1	0	0	0	0	0	0
873	cmk	ECB_00914	b0910	684	cytidylate kinase	978293	978976	1	0	0	0	1	0	0
874	rpsA	ECB_00915	b0911	1674	30S ribosomal protein S1	979087	980760	1	0	0	0	0	1	0
875	himD	ECB_00916	b0912	285	integration host factor subunit beta	980920	981204	1	0	0	0	0	0	0
876	ycaI	ECB_00917	b0913	2265	conserved inner membrane protein	981412	983676	1	0	0	0	0	0	0
877	msbA	ECB_00918	b0914	1749	fused lipid transporter subunits of ABC superfamily: membrane component/ATP-binding component	983713	985461	1	0	0	0	1	0	0
878	lpxK	ECB_00919	b0915	987	tetraacyldisaccharide 4'-kinase	985458	986444	1	0	1	1	0	0	0
879	ycaQ	ECB_00920	b0916	1233	hypothetical protein	986481	987713	1	0	0	0	0	0	0
880	ycaR	ECB_00921	b0917	183	hypothetical protein	987765	987947	1	0	0	0	0	0	0
881	kdsB	ECB_00922	b0918	747	3-deoxy-manno-octulosonate cytidylyltransferase	987944	988690	1	0	1	1	0	0	0
882	ycbJ	ECB_00923	b0919	894	hypothetical protein	988844	989737	1	0	0	0	0	0	0
883	ycbC	ECB_00924	b0920	780	conserved inner membrane protein	989714	990493	-1	0	0	0	0	0	0
884	smtA	ECB_00925	b0921	786	predicted S-adenosyl-L-methionine-dependent methyltransferase	990629	991414	1	0	0	0	0	0	0
885	mukF	ECB_00926	b0922	1323	condesin subunit F	991411	992733	1	0	0	0	0	0	0
886	mukE	ECB_00927	b0923	678	condesin subunit E	992741	993418	1	0	0	0	0	0	0
887	mukB	ECB_00928	b0924	4461	cell division protein MukB	993418	997878	1	0	0	0	0	0	0
888	ycbB	ECB_00929	b0925	1848	predicted carboxypeptidase	998139	999986	1	0	0	0	0	0	1
889	ycbK	ECB_00930	b0926	549	hypothetical protein	1000167	1000715	1	0	0	0	0	0	0
890	ycbL	ECB_00931	b0927	648	predicted metal-binding enzyme	1000742	1001389	1	0	0	0	0	0	0
891	aspC	ECB_00932	b0928	1191	aspartate aminotransferase PLP-dependent	1001611	1002801	-1	0	0	0	1	0	0
892	ompF	ECB_00933	b0929	1089	outer membrane porin 1a IabF	1002986	1004074	-1	0	0	0	1	0	0
893	asnS	ECB_00934	b0930	1401	asparaginyl-tRNA synthetase	1004676	1006076	-1	0	0	1	0	0	0
894	pncB	ECB_00935	b0931	1203	nicotinate phosphoribosyltransferase	1006245	1007447	-1	0	0	1	0	0	0
895	pepN	ECB_00936	b0932	2613	aminopeptidase N	1007713	1010325	1	0	0	0	1	0	0
896	ssuB	ECB_00937	b0933	768	alkanesulfonate transporter subunit	1010368	1011135	-1	0	0	0	1	0	0
897	ssuC	ECB_00938	b0934	792	alkanesulfonate transporter subunit	1011132	1011923	-1	0	0	0	1	0	1
898	ssuD	ECB_00939	b0935	1146	alkanesulfonate monooxygenase	1011934	1013079	-1	0	0	0	1	0	0
899	ssuA	ECB_00940	b0936	960	alkanesulfonate transporter subunit	1013076	1014035	-1	0	0	0	1	0	0
900	ssuE	ECB_00941	b0937	576	NADPH-dependent FMN reductase	1014028	1014603	-1	0	0	0	1	0	0
901	ycbQ	ECB_00942	b0938	540	predicted fimbrial-like adhesin protein	1014959	1015498	1	0	0	0	0	0	0
902	ycbR	ECB_00943	b0939	702	predicted periplasmic pilin chaperone	1015581	1016282	1	0	0	0	0	0	0
903	ycbS	ECB_00944	b0940	2601	predicted outer membrane usher protein	1016307	1018907	1	0	0	0	0	0	0
904	ycbT	ECB_00945	b0941	1071	predicted fimbrial-like adhesin protein	1018898	1019968	1	0	0	0	0	0	0
905	ycbU	ECB_00946	b0942	543	predicted fimbrial-like adhesin protein	1019980	1020522	1	0	0	0	0	0	0
906	ycbV	ECB_00947	b0943	516	predicted fimbrial-like adhesin protein	1020530	1021045	1	0	0	0	0	0	0
907	ycbF	ECB_00948	b0944	711	predicted periplasmic pilini chaperone	1021038	1021748	1	0	0	0	0	0	0
908	pyrD	ECB_00949	b0945	1011	dihydroorotate dehydrogenase	1021859	1022869	1	0	0	0	1	0	1
909	ycbW	ECB_00950	b0946	543	hypothetical protein	1023043	1023585	1	0	0	0	0	0	0
910	ycbX	ECB_00951	b0947	1110	predicted 2Fe-2S cluster-containing protein	1023582	1024691	-1	0	0	0	0	0	0
911	ycbY	ECB_00952	b0948	2109	predicted methyltransferase	1024935	1027043	1	0	0	0	0	0	0
912	uup	ECB_00953	b0949	1908	fused predicted transporter subunits of ABC superfamily: ATP-binding components	1027055	1028962	1	0	0	0	0	0	0
913	pqiA	ECB_00954	b0950	1254	paraquat-inducible membrane protein A	1029092	1030345	1	0	0	0	0	0	0
914	pqiB	ECB_00955	b0951	1641	paraquat-inducible protein B	1030350	1031990	1	0	0	0	0	0	0
915	ymbA	ECB_00956	b0952	549	hypothetical protein	1032002	1032550	1	0	0	0	0	0	0
916	rmf	ECB_00957	b0953	168	ribosome modulation factor	1032806	1032973	1	0	0	0	0	0	0
917	fabA	ECB_00958	b0954	519	3-hydroxydecanoyl-ACP dehydratase	1033043	1033561	-1	0	1	0	1	1	0
918	ycbZ	ECB_00959	b0955	1761	predicted peptidase	1033630	1035390	-1	0	0	0	0	0	0
919	ycbG	ECB_00960	b0956	453	hypothetical protein	1035576	1036028	1	0	0	0	0	0	0
920	ompA	ECB_00961	b0957	1041	outer membrane protein A 3aII*Gd	1036104	1037144	-1	0	0	0	0	1	0
921	sulA	ECB_00962	b0958	510	SOS cell division inhibitor	1037501	1038010	-1	0	0	0	0	0	0
922	yccR	ECB_00963	b0959	630	hypothetical protein	1038229	1038858	1	0	0	0	0	0	0
923	yccS	ECB_00964	b0960	2154	predicted inner membrane protein	1038821	1040974	-1	0	0	0	0	0	0
924	yccF	ECB_00965	b0961	447	conserved inner membrane protein	1040993	1041439	-1	0	0	0	0	0	0
925	helD	ECB_00966	b0962	2055	DNA helicase IV	1041562	1043616	1	0	0	0	0	0	0
926	mgsA	ECB_00967	b0963	459	methylglyoxal synthase	1043648	1044106	-1	0	0	1	0	0	0
927	yccT	ECB_00968	b0964	663	hypothetical protein	1044202	1044864	-1	0	0	0	0	0	0
928	yccU	ECB_00969	b0965	414	predicted CoA-binding protein with NADP-binding Rossmann-fold domain	1045037	1045450	1	0	0	0	0	0	0
929	yccV	ECB_00970	b0966	318	DNA-binding protein hemimethylated	1045495	1045812	-1	0	0	0	0	0	0
930	yccW	ECB_00971	b0967	1104	predicted methyltransferase	1045870	1046973	-1	0	0	0	0	0	1
931	yccX	ECB_00972	b0968	279	predicted acylphosphatase	1047155	1047433	1	0	0	0	0	0	0
932	yccK	ECB_00973	b0969	330	predicted sulfite reductase subunit	1047430	1047759	-1	0	0	0	0	0	0
933	yccA	ECB_00974	b0970	660	inner membrane protein	1047850	1048509	-1	0	0	0	0	1	0
934	hyaA	ECB_00975	b0972	1119	hydrogenase 1 small subunit	1049230	1050348	1	0	0	0	1	0	0
935	hyaB	ECB_00976	b0973	1794	hydrogenase 1 large subunit	1050345	1052138	1	0	0	0	1	0	1
936	hyaC	ECB_00977	b0974	708	hydrogenase 1 b-type cytochrome subunit	1052157	1052864	1	0	0	0	1	0	0
937	hyaD	ECB_00978	b0975	588	protein involved in processing of HyaA and HyaB proteins	1052861	1053448	1	0	0	0	0	0	1
938	hyaE	ECB_00979	b0976	399	protein involved in processing of HyaA and HyaB proteins	1053445	1053843	1	0	0	0	0	0	0
939	hyaF	ECB_00980	b0977	858	protein involved in nickel incorporation into hydrogenase-1 proteins	1053840	1054697	1	0	0	0	0	0	0
940	appC	ECB_00981	b0978	1545	cytochrome bd-II oxidase subunit I	1054831	1056375	1	1	0	0	1	0	1
941	appB	ECB_00982	b0979	1137	cytochrome bd-II oxidase subunit II	1056387	1057523	1	1	0	0	1	0	1
942	appA	ECB_00983	b0980	1299	phosphoanhydride phosphorylase	1057708	1059006	1	0	0	0	1	0	0
943	yccC	ECB_00984	b0981	2181	cryptic autophosphorylating protein tyrosine kinase Etk	1059121	1061301	-1	0	0	0	0	0	0
944	yccY	ECB_00985	b0982	447	phosphotyrosine-protein phosphatase	1061321	1061767	-1	0	0	0	0	0	0
945	yccZ	ECB_00986	b0983	1140	predicted exopolysaccharide export protein	1061755	1062894	-1	0	0	0	0	0	0
946	ymcA	ECB_00987	b0984	2097	hypothetical protein	1062940	1065036	-1	0	0	0	0	0	0
947	ymcB	ECB_00988	b0985	747	hypothetical protein	1065036	1065782	-1	0	0	0	0	0	0
948	ymcC	ECB_00989	b0986	645	predicted outer membrane lipoprotein	1065779	1066423	-1	0	0	0	0	0	0
949	ymcD	ECB_00990	b0987	306	hypothetical protein	1066530	1066835	-1	0	0	0	0	0	0
950	cspH	ECB_00991	b0989	213	stress protein member of the CspA-family	1067254	1067466	-1	0	0	0	0	0	0
951	cspG	ECB_00992	b0990	213	DNA-binding transcriptional regulator	1067752	1067964	1	0	0	0	0	0	0
952	sfa	ECB_00993	b0991	231	cold shock gene	1068138	1068368	1	0	0	0	0	0	0
953	gnsA	ECB_00994	b4517	174	predicted regulator of phosphatidylethanolamine synthesis	1068358	1068531	1	0	0	0	0	0	0
954	yccM	ECB_00995	b0992	1074	predicted 4Fe-4S membrane protein	1068579	1069652	-1	0	0	0	0	0	0
955	torS	ECB_00996	b0993	2745	hybrid sensory histidine kinase in two-component regulatory system with TorR	1069724	1072468	-1	0	0	0	0	0	0
956	torT	ECB_00997	b0994	1029	periplasmic sensory protein associated with the TorRS two-component regulatory system	1072551	1073579	1	0	0	0	0	0	0
957	torR	ECB_00998	b0995	693	DNA-binding response regulator in two-component regulatory system with TorS	1073552	1074244	-1	0	0	0	0	0	0
958	torC	ECB_00999	b0996	1173	trimethylamine N-oxide TMAO reductase I cytochrome c-type subunit	1074374	1075546	1	0	0	0	1	0	0
959	torA	ECB_01000	b0997	2547	trimethylamine N-oxide TMAO reductase I catalytic subunit	1075546	1078092	1	0	0	0	1	0	0
960	torD	ECB_01001	b0998	600	chaperone protein TorD	1078089	1078688	1	0	0	0	0	0	0
961	yccD	ECB_01002	b0999	306	modulator of CbpA co-chaperone	1078840	1079145	-1	0	0	0	0	0	0
962	cbpA	ECB_01003	b1000	921	curved DNA-binding protein DnaJ homologue that functions as a co-chaperone of DnaK	1079145	1080065	-1	0	0	0	0	0	0
963	yccE	ECB_01004	b1001	1260	hypothetical protein	1080326	1081585	1	0	0	0	0	0	0
964	agp	ECB_01005	b1002	1242	glucose-1-phosphatase/inositol phosphatase	1081868	1083109	1	0	0	0	1	0	0
965	yccJ	ECB_01006	b1003	228	hypothetical protein	1083147	1083374	-1	0	0	0	0	0	0
966	wrbA	ECB_01007	b1004	597	TrpR binding protein WrbA	1083395	1083991	-1	0	0	0	0	0	0
967	ymdF	ECB_01008	b4518	174	hypothetical protein	1084364	1084537	1	0	0	0	0	0	0
968	ycdG	ECB_01009	b1006	1329	predicted transporter	1084795	1086123	-1	0	0	0	0	0	0
969	ycdH	ECB_01010	b1007	495	predicted oxidoreductase flavin:NADH component	1086144	1086638	-1	0	0	0	0	0	0
970	ycdI	ECB_01011	b1008	591	hypothetical protein	1086649	1087239	-1	0	0	0	0	0	0
971	ycdJ	ECB_01012	b1009	801	predicted hydrolase	1087249	1088049	-1	0	0	0	0	0	0
972	ycdK	ECB_01013	b1010	387	hypothetical protein	1088057	1088443	-1	0	0	0	0	0	0
973	ycdL	ECB_01014	b1011	693	predicted enzyme	1088455	1089147	-1	0	0	0	0	0	0
974	ycdM	ECB_01015	b1012	1149	predicted monooxygenase	1089147	1090295	-1	0	0	0	0	0	0
975	ycdC	ECB_01016	b1013	639	predicted DNA-binding transcriptional regulator	1090526	1091164	1	0	0	0	0	0	0
976	putA	ECB_01017	b1014	3963	fused DNA-binding transcriptional regulator/proline dehydrogenase/pyrroline-5-carboxylate dehydrogenase	1091204	1095166	-1	0	0	0	1	0	0
977	putP	ECB_01018	b1015	1509	proline:sodium symporter	1095589	1097097	1	0	0	0	1	0	1
978	ycdN	ECB_01019	b1016-b1017b4490	840	putative membrane protein	1097631	1098470	1	0	0	0	0	0	0
979	ycdO	ECB_01020	b1018	1128	hypothetical protein	1098528	1099655	1	0	0	0	0	0	0
980	ycdB	ECB_01021	b1019	1272	hypothetical protein	1099661	1100932	1	0	0	0	0	0	0
981	phoH	ECB_01022	b1020	1065	conserved protein with nucleoside triphosphate hydrolase domain	1101277	1102341	1	0	0	0	0	0	0
982	ycdP	ECB_01023	b1021	414	predicted inner membrane protein	1102391	1102804	-1	0	0	0	0	0	0
983	ycdQ	ECB_01024	b1022	1326	predicted glycosyl transferase	1102806	1104131	-1	0	0	0	0	0	0
984	ycdR	ECB_01025	b1023	2019	predicted enzyme associated with biofilm formation	1104124	1106142	-1	0	0	0	0	0	0
985	ycdS	ECB_01026	b1024	2424	predicted outer membrane protein	1106151	1108574	-1	0	0	0	0	0	0
986	ycdT	ECB_01027	b1025	1359	predicted diguanylate cyclase	1109161	1110519	1	0	0	0	0	1	0
987	ycdW	ECB_01030	b1033	939	2-ketoacid reductase	1112455	1113393	1	0	0	0	1	0	0
988	ycdX	ECB_01031	b1034	738	hypothetical protein	1113448	1114185	1	0	0	0	0	0	0
989	ycdY	ECB_01032	b1035	555	hypothetical protein	1114209	1114763	1	0	0	0	0	0	0
990	ycdZ	ECB_01033	b1036	492	predicted inner membrane protein	1114865	1115356	1	0	0	0	0	0	0
991	csgG	ECB_01034	b1037	834	outer membrane lipoprotein	1115420	1116253	-1	0	0	0	0	0	0
992	csgF	ECB_01035	b1038	417	predicted transport protein	1116280	1116696	-1	0	0	0	0	0	0
993	csgE	ECB_01036	b1039	390	predicted transport protein	1116721	1117110	-1	0	0	0	0	0	0
994	csgD	ECB_01037	b1040	651	DNA-binding transcriptional activator in two-component regulatory system	1117115	1117765	-1	0	0	0	0	0	0
995	csgB	ECB_01038	b1041	456	curlin nucleator protein minor subunit in curli complex	1118520	1118975	1	0	0	0	0	0	0
996	csgA	ECB_01039	b1042	456	cryptic curlin major subunit	1119016	1119471	1	0	0	0	0	0	0
997	csgC	ECB_01040	b1043	333	predicted curli production protein	1119530	1119862	1	0	0	0	0	0	0
998	ymdA	ECB_01041	b1044	312	hypothetical protein	1119983	1120294	1	0	0	0	0	0	0
999	ymdB	ECB_01042	b1045	534	hypothetical protein	1120389	1120922	1	0	0	0	0	0	0
1000	ymdC	ECB_01043	b1046	1422	predicted hydrolase	1120924	1122345	1	0	0	0	0	0	0
1001	mdoC	ECB_01044	b1047	1158	glucans biosynthesis protein	1122353	1123510	-1	0	0	0	0	0	0
1002	mdoG	ECB_01045	b1048	1536	glucan biosynthesis protein periplasmic	1123904	1125439	1	0	0	0	0	0	0
1003	mdoH	ECB_01046	b1049	2544	glucosyltransferase MdoH	1125432	1127975	1	0	0	0	0	0	0
1004	yceK	ECB_01047	b1050	228	predicted lipoprotein	1128148	1128375	1	0	0	0	0	0	0
1005	msyB	ECB_01048	b1051	375	hypothetical protein	1128376	1128750	-1	0	0	0	0	0	0
1006	yceE	ECB_01049	b1053	1227	predicted drug efflux system	1128833	1130059	-1	0	0	0	0	0	0
1007	htrB	ECB_01050	b1054	921	lipid A biosynthesis lauroyl acyltransferase	1130231	1131151	-1	0	0	1	0	0	0
1008	yceA	ECB_01051	b1055	1053	hypothetical protein	1131376	1132428	1	0	0	0	0	0	0
1009	yceI	ECB_01052	b1056	576	hypothetical protein	1132470	1133045	-1	0	0	0	0	0	0
1010	yceJ	ECB_01053	b1057	567	predicted cytochrome b561	1133049	1133615	-1	0	0	0	0	0	0
1011	yceO	ECB_01054	b1058	141	hypothetical protein	1133876	1134016	-1	0	0	0	0	0	0
1012	solA	ECB_01055	b1059	1119	N-methyltryptophan oxidase FAD-binding	1134037	1135155	-1	0	0	0	1	0	0
1013	yceP	ECB_01056	b1060	255	hypothetical protein	1135270	1135524	-1	0	0	0	0	0	0
1014	dinI	ECB_01057	b1061	246	DNA damage-inducible protein I	1135814	1136059	-1	0	0	0	0	0	0
1015	pyrC	ECB_01058	b1062	1047	dihydroorotase	1136133	1137179	-1	0	0	1	0	0	1
1016	yceB	ECB_01059	b1063	561	predicted lipoprotein	1137285	1137845	-1	0	0	0	0	0	0
1017	grxB	ECB_01060	b1064	648	glutaredoxin 2 Grx2	1137979	1138626	-1	0	0	0	0	0	1
1018	yceL	ECB_01061	b1065	1209	predicted drug efflux system	1138690	1139898	-1	0	0	0	0	0	0
1019	rimJ	ECB_01062	b1066	585	ribosomal-protein-S5-alanine N-acetyltransferase	1140134	1140718	1	0	0	0	0	0	0
1020	yceH	ECB_01063	b1067	648	hypothetical protein	1140729	1141376	1	0	0	0	0	0	0
1021	mviM	ECB_01064	b1068	924	predicted oxidoreductase with NADP-binding Rossmann-fold domain	1141378	1142301	1	0	0	0	0	0	0
1022	mviN	ECB_01065	b1069	1536	predicted inner membrane protein	1142411	1143946	1	0	0	0	0	0	0
1023	flgN	ECB_01066	b1070	417	export chaperone for FlgK and FlgL	1143986	1144402	-1	0	0	0	0	0	0
1024	flgM	ECB_01067	b1071	294	anti-sigma factor for FliA sigma 28	1144407	1144700	-1	0	0	0	0	0	0
1025	flgA	ECB_01068	b1072	660	flagellar basal body P-ring biosynthesis protein A	1144776	1145435	-1	0	0	0	0	0	0
1026	flgB	ECB_01069	b1073	417	flagellar basal-body rod protein B	1145590	1146006	1	0	0	0	0	0	0
1027	flgC	ECB_01070	b1074	405	flagellar basal-body rod protein C	1146010	1146414	1	0	0	0	0	0	0
1028	flgD	ECB_01071	b1075	696	flagellar basal body rod modification protein D	1146426	1147121	1	0	0	0	0	0	0
1029	flgE	ECB_01072	b1076	1206	flagellar hook protein E	1147146	1148351	1	0	0	0	0	0	0
1030	flgF	ECB_01073	b1077	756	flagellar component of cell-proximal portion of basal-body rod	1148371	1149126	1	0	0	0	0	0	0
1031	flgG	ECB_01074	b1078	783	flagellar component of cell-distal portion of basal-body rod	1149298	1150080	1	0	0	0	0	0	0
1032	flgH	ECB_01075	b1079	699	flagellar L-ring protein precursor H	1150133	1150831	1	0	0	0	0	0	0
1033	flgI	ECB_01076	b1080	1098	flagellar P-ring protein precursor I	1150843	1151940	1	0	0	0	0	0	0
1034	flgJ	ECB_01077	b1081	942	flagellar biosynthesis protein FlgJ	1151940	1152881	1	0	0	0	0	0	0
1035	flgK	ECB_01078	b1082	1644	flagellar hook-associated protein K	1152947	1154590	1	0	0	0	0	0	0
1036	flgL	ECB_01079	b1083	954	flagellar hook-associated protein L	1154602	1155555	1	0	0	0	0	0	0
1037	rne	ECB_01080	b1084	3186	fused ribonucleaseE: endoribonuclease/RNA-binding protein/RNA degradosome binding protein	1155751	1158936	-1	0	0	0	0	0	0
1038	ECB_01081	ECB_01081	b1085	321	hypothetical protein	1159071	1159391	1	0	0	0	0	0	0
1039	rluC	ECB_01082	b1086	960	23S rRNA pseudouridylate synthase	1159509	1160468	1	0	0	0	0	0	0
1040	yceD	ECB_01084	b1088	522	hypothetical protein	1161363	1161884	1	0	0	0	0	1	0
1041	rpmF	ECB_01085	b1089	174	50S ribosomal protein L32	1161936	1162109	1	0	0	0	0	1	0
1042	plsX	ECB_01086	b1090	1071	fatty acid/phospholipid synthesis protein	1162190	1163260	1	0	0	0	0	0	0
1043	fabH	ECB_01087	b1091	954	3-oxoacyl-acyl carrier protein synthase	1163328	1164281	1	0	0	0	1	0	0
1044	fabD	ECB_01088	b1092	930	acyl carrier protein S-malonyltransferase	1164297	1165226	1	0	1	1	0	0	0
1045	fabG	ECB_01089	b1093	735	3-oxoacyl-[acyl-carrier-protein] reductase	1165239	1165973	1	0	1	0	1	1	0
1046	acpP	ECB_01090	b1094	237	acyl carrier protein	1166184	1166420	1	0	0	0	0	1	0
1047	fabF	ECB_01091	b1095	1242	3-oxoacyl-acyl carrier protein synthase	1166508	1167749	1	0	0	0	1	1	0
1048	pabC	ECB_01092	b1096	810	4-amino-4-deoxychorismate lyase	1167869	1168678	1	0	0	1	0	0	0
1049	yceG	ECB_01093	b1097	1023	predicted aminodeoxychorismate lyase	1168681	1169703	1	0	0	0	0	0	0
1050	tmk	ECB_01094	b1098	642	thymidylate kinase	1169693	1170334	1	0	1	1	0	0	0
1051	holB	ECB_01095	b1099	1005	DNA polymerase III subunit delta'	1170331	1171335	1	0	0	0	0	0	0
1052	ycfH	ECB_01096	b1100	798	predicted metallodependent hydrolase	1171346	1172143	1	0	0	0	0	0	0
1053	ptsG	ECB_01097	b1101	1434	fused glucose-specific PTS enzymes: IIB component/IIC component	1172438	1173871	1	1	0	0	1	1	0
1054	fhuE	ECB_01098	b1102	2190	ferric-rhodotorulic acid outer membrane transporter	1173931	1176120	-1	0	0	1	0	0	0
1055	ycfF	ECB_01099	b1103	360	purine nucleoside phosphoramidase	1176454	1176813	1	0	0	0	0	0	0
1056	ycfL	ECB_01100	b1104	378	hypothetical protein	1176816	1177193	1	0	0	0	0	0	0
1057	ycfM	ECB_01101	b1105	642	predicted outer membrane lipoprotein	1177207	1177848	1	0	0	0	0	0	0
1058	ycfN	ECB_01102	b1106	825	thiamin kinase	1177829	1178653	1	0	0	1	0	0	0
1059	nagZ	ECB_01103	b1107	1026	beta-hexosaminidase	1178664	1179689	1	0	0	0	1	0	0
1060	ycfP	ECB_01104	b1108	543	hypothetical protein	1179712	1180254	1	0	0	0	0	0	0
1061	ndh	ECB_01105	b1109	1305	respiratory NADH dehydrogenase 2/cupric reductase	1180662	1181966	1	0	0	0	1	1	0
1062	ycfJ	ECB_01106	b1110	540	hypothetical protein	1182193	1182732	1	0	0	0	0	0	0
1063	ycfQ	ECB_01107	b1111	633	predicted DNA-binding transcriptional regulator	1182794	1183426	-1	0	0	0	0	0	0
1064	ycfR	ECB_01108	b1112	258	hypothetical protein	1183667	1183924	1	0	0	0	0	0	0
1065	ycfS	ECB_01109	b1113	963	hypothetical protein	1184007	1184969	-1	0	0	0	0	0	0
1066	mfd	ECB_01110	b1114	3447	transcription-repair coupling factor	1185113	1188559	-1	0	0	0	0	0	0
1067	ycfT	ECB_01111	b1115	1074	predicted inner membrane protein	1188687	1189760	-1	0	0	0	0	0	0
1068	ycfU	ECB_01112	b1116	1200	outer membrane-specific lipoprotein transporter subunit	1190022	1191221	1	0	0	0	0	0	0
1069	ycfV	ECB_01113	b1117	702	outer membrane-specific lipoprotein transporter subunit	1191214	1191915	1	0	0	0	0	0	0
1070	ycfW	ECB_01114	b1118	1245	outer membrane-specific lipoprotein transporter subunit	1191915	1193159	1	0	0	0	0	0	0
1071	cobB	ECB_01118	b1120	840	NAD-dependent deacetylase	1194892	1195731	1	0	0	0	0	0	0
1072	ycfZ	ECB_01119	b1121	789	predicted inner membrane protein	1195850	1196638	-1	0	0	0	0	0	0
1073	ymfA	ECB_01120	b1122	408	predicted inner membrane protein	1196688	1197095	-1	0	0	0	0	0	0
1074	potD	ECB_01121	b1123	1047	spermidine/putrescine ABC transporter periplasmic substrate-binding protein	1197153	1198199	-1	0	0	0	1	0	0
1075	potC	ECB_01122	b1124	795	spermidine/putrescine ABC transporter membrane protein	1198196	1198990	-1	0	0	0	1	0	0
1076	potB	ECB_01123	b1125	828	spermidine/putrescine ABC transporter membrane protein	1198987	1199814	-1	0	0	0	1	0	0
1077	potA	ECB_01124	b1126	1137	putrescine/spermidine ABC transporter ATPase protein	1199828	1200964	-1	0	0	0	1	0	0
1078	pepT	ECB_01125	b1127	1227	peptidase T	1201214	1202440	1	0	0	0	0	0	0
1079	ycfD	ECB_01126	b1128	1122	hypothetical protein	1202489	1203610	-1	0	0	0	0	1	0
1080	phoQ	ECB_01127	b1129	1461	sensory histidine kinase in two-compoent regulatory system with PhoP	1203686	1205146	-1	0	0	0	0	0	0
1081	phoP	ECB_01128	b1130	672	DNA-binding response regulator in two-component regulatory system with PhoQ	1205146	1205817	-1	0	0	0	0	0	0
1082	purB	ECB_01129	b1131	1371	adenylosuccinate lyase	1205985	1207355	-1	0	0	0	1	0	0
1083	ycfC	ECB_01130	b1132	642	hypothetical protein	1207359	1208000	-1	0	0	0	0	0	0
1084	trmU	ECB_01131	b1133	1107	tRNA 5-methylaminomethyl-2-thiouridylate-methyltransferase	1208036	1209142	-1	0	0	0	0	0	0
1085	ymfB	ECB_01132	b1134	462	bifunctional thiamin pyrimidine pyrophosphate hydrolase/ thiamin pyrophosphate hydrolase	1209196	1209657	-1	0	0	0	1	0	0
1086	ymfC	ECB_01133	b1135	654	23S rRNA pseudouridine synthase	1209667	1210320	-1	0	0	0	0	0	0
1087	icdA	ECB_01134	b1136	1251	isocitrate dehydrogenase	1210492	1211742	1	1	0	1	0	0	0
1088	ycgW	ECB_01135	b1160	324	hypothetical protein	1211845	1212168	-1	0	0	0	0	0	0
1089	ycgX	ECB_01136	b1161	405	hypothetical protein	1212864	1213268	-1	0	0	0	0	0	0
1090	ycgE	ECB_01137	b1162	732	predicted DNA-binding transcriptional regulator	1213489	1214220	-1	0	0	0	0	0	0
1091	ycgF	ECB_01138	b1163	1212	predicted FAD-binding phosphodiesterase	1214425	1215636	-1	0	0	0	0	0	0
1092	ycgZ	ECB_01139	b1164	237	hypothetical protein	1215950	1216186	1	0	0	0	0	0	0
1093	ymgA	ECB_01140	b1165	273	hypothetical protein	1216229	1216501	1	0	0	0	0	0	0
1094	ymgB	ECB_01141	b1166	267	hypothetical protein	1216530	1216796	1	0	0	0	0	0	0
1095	ymgC	ECB_01142	b1167	249	hypothetical protein	1216909	1217157	1	0	0	0	0	0	0
1096	ycgG	ECB_01143	b1168	1524	conserved inner membrane protein	1217489	1219012	1	0	0	0	0	0	0
1097	ymgF	ECB_01144	b4520	219	hypothetical protein	1219144	1219362	1	0	0	0	0	0	0
1098	ymgD	ECB_01146	b1171	330	hypothetical protein	1222466	1222795	-1	0	0	0	0	0	0
1099	ECB_01147	ECB_01147	b1172	276	hypothetical protein	1222805	1223080	-1	0	0	0	0	0	0
1100	ycgI	ECB_01148	b1173	213	hypothetical protein	1223856	1224068	1	0	0	0	0	0	0
1101	minE	ECB_01149	b1174	267	cell division topological specificity factor MinE	1224440	1224706	-1	0	0	0	0	0	0
1102	minD	ECB_01150	b1175	813	membrane ATPase of the MinC-MinD-MinE system	1224710	1225522	-1	0	0	0	0	0	0
1103	minC	ECB_01151	b1176	696	septum formation inhibitor	1225546	1226241	-1	0	0	0	0	0	0
1104	ycgJ	ECB_01152	b1177	369	hypothetical protein	1226761	1227129	1	0	0	0	0	0	0
1105	ycgK	ECB_01153	b1178	402	hypothetical protein	1227232	1227633	-1	0	0	0	0	0	0
1106	ycgL	ECB_01154	b1179	327	hypothetical protein	1227842	1228168	1	0	0	0	0	0	0
1107	ycgM	ECB_01155	b1180	660	predicted isomerase/hydrolase	1228240	1228899	1	0	0	0	0	0	0
1108	ycgN	ECB_01156	b1181	447	hypothetical protein	1228991	1229437	1	0	0	0	0	0	0
1109	umuD	ECB_01158	b1183	420	DNA polymerase V subunit D	1230917	1231336	1	0	0	0	0	0	0
1110	umuC	ECB_01159	b1184	1269	DNA polymerase V subunit UmuC	1231336	1232604	1	0	0	0	0	0	0
1111	dsbB	ECB_01160	b1185	531	disulfide bond formation protein B	1232650	1233180	-1	0	0	0	1	0	0
1112	nhaB	ECB_01161	b1186	1542	sodium/proton antiporter	1233326	1234867	-1	0	0	1	0	0	0
1113	fadR	ECB_01162	b1187	720	fatty acid metabolism regulator	1235088	1235807	1	0	0	0	0	0	0
1114	ycgB	ECB_01163	b1188	1533	hypothetical protein	1235859	1237391	-1	0	0	0	0	0	0
1115	dadA	ECB_01164	b1189	1299	D-amino acid dehydrogenase small subunit	1237721	1239019	1	0	0	1	0	0	0
1116	ycgO	ECB_01166	b1191	1737	potassium/proton antiporter	1240485	1242221	-1	0	0	0	0	0	0
1117	ldcA	ECB_01167	b1192	915	LD-carboxypeptidase A	1242316	1243230	-1	0	0	0	1	0	0
1118	mltE	ECB_01168	b1193	612	lytic murein endotransglycosylase E	1243330	1243941	1	0	0	0	1	0	0
1119	ycgR	ECB_01169	b1194	735	protein involved in flagellar function	1243943	1244677	-1	0	0	0	0	0	0
1120	ymgE	ECB_01170	b1195	255	predicted inner membrane protein	1244878	1245132	1	0	0	0	0	0	0
1121	ycgY	ECB_01171	b1196	441	hypothetical protein	1245310	1245750	1	0	0	0	0	0	0
1122	treA	ECB_01172	b1197	1698	periplasmic trehalase	1245829	1247526	-1	0	0	1	0	0	0
1123	dhaM	ECB_01173	b1198	1419	fused predicted dihydroxyacetone-specific PTS enzymes: HPr component/EI component	1247846	1249264	-1	0	0	1	0	1	0
1124	dhaL	ECB_01174	b1199	633	dihydroxyacetone kinase C-terminal domain	1249275	1249907	-1	0	0	1	0	0	0
1125	dhaK	ECB_01175	b1200	1071	dihydroxyacetone kinase N-terminal domain	1249918	1250988	-1	0	0	1	0	1	0
1126	dhaR	ECB_01176	b1201	1920	predicted DNA-binding transcriptional regulator dihydroxyacetone	1251216	1253135	1	0	0	0	0	0	0
1127	ycgV	ECB_01177	b1202	2868	predicted adhesin	1253235	1256102	-1	0	0	0	0	0	0
1128	ychF	ECB_01178	b1203	1092	translation-associated GTPase	1256871	1257962	-1	0	0	0	0	0	0
1129	pth	ECB_01179	b1204	585	peptidyl-tRNA hydrolase	1258079	1258663	-1	0	0	0	0	0	0
1130	ychH	ECB_01180	b1205	279	predicted inner membrane protein	1258941	1259219	1	0	0	0	0	0	0
1131	ychM	ECB_01181	b1206	1680	predicted transporter	1259274	1260953	-1	0	0	0	0	0	0
1132	prsA	ECB_01182	b1207	948	ribose-phosphate pyrophosphokinase	1261078	1262025	-1	0	0	1	0	0	0
1133	ispE	ECB_01183	b1208	852	4-diphosphocytidyl-2-C-methyl-D-erythritol kinase	1262176	1263027	-1	0	1	1	0	0	0
1134	lolB	ECB_01184	b1209	624	outer membrane lipoprotein LolB precursor	1263027	1263650	-1	0	0	0	0	0	0
1135	hemA	ECB_01185	b1210	1257	glutamyl-tRNA reductase	1263864	1265120	1	0	0	1	0	0	0
1136	prfA	ECB_01186	b1211	1083	peptide chain release factor 1	1265162	1266244	1	0	0	0	0	0	0
1137	hemK	ECB_01187	b1212	834	N5-glutamine S-adenosyl-L-methionine-dependent methyltransferase	1266244	1267077	1	0	0	0	0	0	0
1138	ychQ	ECB_01188	b1213	393	predicted transcriptional regulator	1267074	1267466	1	0	0	0	0	0	0
1139	ychA	ECB_01189	b1214	810	predicted transcriptional regulator	1267470	1268279	1	0	0	0	0	0	0
1140	kdsA	ECB_01190	b1215	855	2-dehydro-3-deoxyphosphooctonate aldolase	1268315	1269169	1	0	0	1	0	0	0
1141	ldrA	ECB_01191	b4419	108	toxic polypeptide small	1269316	1269423	-1	0	0	0	0	0	0
1142	ldrB	ECB_01192	b4421	108	toxic polypeptide small	1269851	1269958	-1	0	0	0	0	0	0
1143	ldrC	ECB_01193	b4423	108	toxic polypeptide small	1270386	1270493	-1	0	0	0	0	0	0
1144	chaA	ECB_01194	b1216	1101	calcium/sodium:proton antiporter	1270898	1271998	-1	0	0	0	1	0	0
1145	chaB	ECB_01195	b1217	231	cation transport regulator	1272268	1272498	1	0	0	0	0	0	0
1146	chaC	ECB_01196	b1218	717	regulatory protein for cation transport	1272635	1273351	1	0	0	0	0	0	0
1147	ychN	ECB_01197	b1219	354	hypothetical protein	1273395	1273748	-1	0	0	0	0	0	0
1148	ychP	ECB_01198	b1220	1254	predicted invasin	1274075	1275328	1	0	0	0	0	0	0
1149	narL	ECB_01199	b1221	651	DNA-binding response regulator in two-component regulatory system with NarX or NarQ	1275329	1275979	-1	0	0	0	0	0	0
1150	narX	ECB_01200	b1222	1797	sensory histidine kinase in two-component regulatory system with NarL	1275972	1277768	-1	0	0	0	0	0	0
1151	narK	ECB_01201	b1223	1392	nitrate/nitrite transporter	1278107	1279498	1	0	0	0	1	0	0
1152	narG	ECB_01202	b1224	3744	nitrate reductase 1 alpha subunit	1280014	1283757	1	0	0	0	1	0	1
1153	narH	ECB_01203	b1225	1539	nitrate reductase 1 beta Fe-S subunit	1283754	1285292	1	0	0	0	1	0	0
1154	narJ	ECB_01204	b1226	711	molybdenum-cofactor-assembly chaperone subunit delta subunit of nitrate reductase 1	1285289	1285999	1	0	0	0	1	0	0
1155	narI	ECB_01205	b1227	678	nitrate reductase 1 gamma cytochrome bNR subunit	1285999	1286676	1	0	0	0	1	0	0
1156	ECB_01206	ECB_01206	b1228	567	hypothetical protein	1286859	1287425	1	0	0	0	0	0	0
1157	purU	ECB_01208	b1232	843	formyltetrahydrofolate deformylase	1287576	1288418	-1	0	0	1	0	0	0
1158	ychJ	ECB_01209	b1233	459	hypothetical protein	1288468	1288926	-1	0	0	0	0	0	0
1159	ychK	ECB_01210	b1234	945	hypothetical protein	1289000	1289944	1	0	0	0	0	0	0
1160	hnr	ECB_01211	b1235	1014	response regulator of RpoS	1290036	1291049	1	0	0	0	0	0	0
1161	galU	ECB_01212	b1236	909	glucose-1-phosphate uridylyltransferase	1291251	1292159	1	0	0	1	0	0	0
1162	hns	ECB_01213	b1237	414	global DNA-binding transcriptional dual regulator H-NS	1292303	1292716	-1	0	0	0	0	0	0
1163	tdk	ECB_01214	b1238	618	thymidine kinase	1293320	1293937	1	0	0	0	1	0	0
1164	adhE	ECB_01215	b1241	2676	fused acetaldehyde-CoA dehydrogenase/iron-dependent alcohol dehydrogenase/pyruvate-formate lyase deactivase	1294239	1296914	-1	1	0	0	1	0	0
1165	ychE	ECB_01216	b1242	648	predicted inner membrane protein	1297391	1298038	1	0	0	0	0	0	0
1166	oppA	ECB_01217	b1243	1632	oligopeptide transporter subunit	1298776	1300407	1	0	0	1	0	1	0
1167	oppB	ECB_01218	b1244	921	oligopeptide permease ABC transporter membrane protein	1300493	1301413	1	0	0	0	1	0	0
1168	oppC	ECB_01219	b1245	909	oligopeptide transporter subunit	1301428	1302336	1	0	0	0	1	0	0
1169	oppD	ECB_01220	b1246	1014	oligopeptide transporter ATP-binding component	1302348	1303361	1	0	0	0	1	0	0
1170	oppF	ECB_01221	b1247	1005	oligopeptide transporter subunit	1303358	1304362	1	0	0	0	1	0	0
1171	yciU	ECB_01222	b1248	330	dsDNA-mimic protein	1304415	1304744	-1	0	0	0	0	0	0
1172	cls	ECB_01223	b1249	1461	cardiolipin synthetase	1304779	1306239	-1	0	0	0	1	0	0
1173	kch	ECB_01224	b1250	1254	voltage-gated potassium channel	1306610	1307863	-1	0	0	1	0	0	0
1174	yciI	ECB_01225	b1251	297	predicted enzyme	1308163	1308459	-1	0	0	0	0	1	0
1175	tonB	ECB_01226	b1252	720	membrane spanning protein in TonB-ExbB-ExbD complex	1308683	1309402	1	0	0	0	1	0	0
1176	yciA	ECB_01227	b1253	399	predicted hydrolase	1309442	1309840	-1	0	0	0	0	0	0
1177	ispZ	ECB_01228	b1254	540	intracellular septation protein A	1309945	1310484	-1	0	0	0	0	0	0
1178	yciC	ECB_01229	b1255	744	hypothetical protein	1310514	1311257	-1	0	0	0	0	0	0
1179	yciD	ECB_01230	b1256	639	outer membrane protein W	1311614	1312252	1	0	0	0	0	0	0
1180	yciE	ECB_01231	b1257	507	hypothetical protein	1312312	1312818	-1	0	0	0	0	0	0
1181	yciF	ECB_01232	b1258	501	hypothetical protein	1312864	1313364	-1	0	0	0	0	0	0
1182	yciG	ECB_01233	b1259	180	hypothetical protein	1313450	1313629	-1	0	0	0	0	0	0
1183	trpA	ECB_01234	b1260	807	tryptophan synthase subunit alpha	1314010	1314816	-1	0	0	0	1	1	0
1184	trpB	ECB_01235	b1261	1194	tryptophan synthase subunit beta	1314816	1316009	-1	0	0	0	1	0	0
1185	trpC	ECB_01236	b1262	1359	bifunctional indole-3-glycerol phosphate synthase/phosphoribosylanthranilate isomerase	1316021	1317379	-1	0	1	0	1	1	0
1186	trpD	ECB_01237	b1263	1596	bifunctional indole-3-glycerol-phosphate synthase/anthranilate phosphoribosyltransferase	1317383	1318978	-1	0	1	0	1	0	0
1187	trpE	ECB_01238	b1264	1563	anthranilate synthase component I	1318978	1320540	-1	0	0	1	0	0	0
1188	trpL	ECB_01239	b1265	45	trp operon leader peptide	1320632	1320676	-1	0	0	0	0	0	0
1189	yciV	ECB_01240	b1266	882	hypothetical protein	1320814	1321695	1	0	0	0	0	0	0
1190	yciO	ECB_01241	b1267	621	hypothetical protein	1321692	1322312	1	0	0	0	0	0	0
1191	yciL	ECB_01245	b1269	876	23S rRNA pseudouridylate synthase	1325224	1326099	1	0	0	0	0	0	0
1192	btuR	ECB_01246	b1270	591	cobIyrinic acid ac-diamide adenosyltransferase	1326139	1326729	-1	0	0	0	1	0	0
1193	yciK	ECB_01247	b1271	759	short chain dehydrogenase	1326726	1327484	-1	0	0	0	0	0	0
1194	sohB	ECB_01248	b1272	1050	predicted inner membrane peptidase	1327704	1328753	1	0	0	0	0	0	0
1195	yciN	ECB_01249	b1273	252	hypothetical protein	1328789	1329040	-1	0	0	0	0	0	0
1196	topA	ECB_01250	b1274	2598	DNA topoisomerase I	1329420	1332017	1	0	0	0	0	0	0
1197	cysB	ECB_01251	b1275	975	DNA-binding transcriptional dual regulator O-acetyl-L-serine-binding	1332227	1333201	1	0	0	0	0	0	0
1198	acnA	ECB_01253	b1276	2676	aconitate hydratase	1334203	1336878	1	1	0	0	1	0	0
1199	ribA	ECB_01254	b1277	591	GTP cyclohydrolase II protein	1336942	1337532	-1	0	0	1	0	0	0
1200	pgpB	ECB_01255	b1278	765	phosphatidylglycerophosphatase B	1337702	1338466	1	0	1	0	1	0	0
1201	yciS	ECB_01256	b1279	309	conserved inner membrane protein	1338615	1338923	1	0	0	0	0	0	0
1202	yciM	ECB_01257	b1280	1170	hypothetical protein	1338930	1340099	1	0	0	0	0	0	0
1203	pyrF	ECB_01258	b1281	738	orotidine 5'-phosphate decarboxylase	1340292	1341029	1	0	0	1	0	0	0
1204	yciH	ECB_01259	b1282	327	translation intiation factor Sui1	1341029	1341355	1	0	0	0	0	0	0
1205	osmB	ECB_01260	b1283	219	lipoprotein	1341481	1341699	-1	0	0	0	0	0	0
1206	yciT	ECB_01261	b1284	750	predicted DNA-binding transcriptional regulator	1341968	1342717	-1	0	0	0	0	0	0
1207	yciR	ECB_01262	b1285	1986	modulator of Rnase II stability	1343127	1345112	-1	0	0	0	0	0	0
1208	rnb	ECB_01263	b1286	1935	exoribonuclease II	1345347	1347281	-1	0	0	0	0	0	0
1209	yciW	ECB_01264	b1287	1128	predicted oxidoreductase	1347349	1348476	-1	0	0	0	0	0	1
1210	fabI	ECB_01265	b1288	789	enoyl-acyl carrier protein reductase	1348620	1349408	-1	0	0	0	1	1	0
1211	ycjD	ECB_01266	b1289	354	hypothetical protein	1349776	1350129	-1	0	0	0	0	0	0
1212	sapF	ECB_01267	b1290	807	predicted antimicrobial peptide transporter subunit	1350197	1351003	-1	0	0	0	0	0	0
1213	sapD	ECB_01268	b1291	993	predicted antimicrobial peptide transporter subunit	1351005	1351997	-1	0	0	1	0	0	0
1214	sapC	ECB_01269	b1292	891	predicted antimicrobial peptide transporter subunit	1351997	1352887	-1	0	0	0	0	0	0
1215	sapB	ECB_01270	b1293	966	predicted antimicrobial peptide transporter subunit	1352874	1353839	-1	0	0	0	0	0	0
1216	sapA	ECB_01271	b1294	1644	predicted antimicrobial peptide transporter subunit	1353836	1355479	-1	0	0	0	0	0	0
1217	ymjA	ECB_01272	b1295	246	hypothetical protein	1355791	1356036	-1	0	0	0	0	0	0
1218	ycjJ	ECB_01273	b1296	1386	putrescine importer	1356170	1357555	-1	0	0	1	0	0	0
1219	ycjK	ECB_01274	b1297	1419	gamma-Glu-putrescine synthase	1357858	1359276	-1	1	0	0	1	0	0
1220	ycjL	ECB_01275	b1298	765	gamma-Glu-GABA hydrolase	1359488	1360252	1	0	0	1	0	0	0
1221	ycjC	ECB_01276	b1299	558	DNA-binding transcriptional repressor	1360279	1360836	1	0	0	0	0	0	0
1222	aldH	ECB_01277	b1300	1488	gamma-Glu-gamma-aminobutyraldehyde dehydrogenase NADPH-dependent	1361111	1362598	1	0	0	0	1	0	0
1223	ordL	ECB_01278	b1301	1281	gamma-Glu-putrescine oxidase FAD/NADP-binding	1362600	1363880	1	0	0	1	0	0	0
1224	goaG	ECB_01279	b1302	1266	GABA aminotransferase PLP-dependent	1363918	1365183	1	0	0	1	0	0	0
1225	pspF	ECB_01280	b1303	978	DNA-binding transcriptional activator	1365303	1366280	-1	0	0	0	0	0	0
1226	pspA	ECB_01281	b1304	669	regulatory protein for phage-shock-protein operon	1366447	1367115	1	0	0	0	0	0	0
1227	pspB	ECB_01282	b1305	225	phage shock protein B	1367169	1367393	1	0	0	0	0	0	0
1228	pspC	ECB_01283	b1306	360	DNA-binding transcriptional activator	1367393	1367752	1	0	0	0	0	0	0
1229	pspD	ECB_01284	b1307	222	peripheral inner membrane phage-shock protein	1367761	1367982	1	0	0	0	0	0	0
1230	pspE	ECB_01285	b1308	315	thiosulfate:cyanide sulfurtransferase rhodanese	1368057	1368371	1	0	0	1	0	0	0
1231	ycjM	ECB_01286	b1309	1680	predicted glucosyltransferase	1368584	1370263	1	0	0	0	0	0	0
1232	ycjN	ECB_01287	b1310	1293	predicted sugar transporter subunit: periplasmic-binding component of ABC superfamily	1370277	1371569	1	0	0	0	0	0	0
1233	ycjO	ECB_01288	b1311	882	predicted sugar transporter subunit: membrane component of ABC superfamily	1371590	1372471	1	0	0	0	0	0	0
1234	ycjP	ECB_01289	b1312	843	predicted sugar transporter subunit: membrane component of ABC superfamily	1372458	1373300	1	0	0	0	0	0	0
1235	ycjQ	ECB_01290	b1313	1053	predicted oxidoreductase Zn-dependent and NADP-binding	1373331	1374383	1	0	0	0	0	0	0
1236	ycjR	ECB_01291	b1314	789	predicted enzyme	1374402	1375190	1	0	0	0	0	0	0
1237	ycjS	ECB_01292	b1315	1056	predicted oxidoreductase NADH-binding	1375200	1376255	1	0	0	0	0	0	0
1238	ycjT	ECB_01293	b1316	2268	predicted hydrolase	1376252	1378519	1	0	0	0	0	0	1
1239	ycjU	ECB_01294	b1317	660	predicted beta-phosphoglucomutase	1378516	1379175	1	0	0	0	0	0	0
1240	ycjV	ECB_01295	K-12MG1655	1083	putative sugar transport protein	1379189	1380271	1	0	0	0	0	0	0
1241	ompG	ECB_01296	b1319	906	outer membrane porin	1380316	1381221	1	0	0	1	0	0	0
1242	ycjW	ECB_01297	b1320	999	predicted DNA-binding transcriptional regulator	1381332	1382330	-1	0	0	0	0	0	0
1243	ycjX	ECB_01298	b1321	1398	conserved protein with nucleoside triphosphate hydrolase domain	1382486	1383883	1	0	0	0	0	0	0
1244	ycjF	ECB_01299	b1322	1062	hypothetical protein	1383880	1384941	1	0	0	0	0	0	0
1245	tyrR	ECB_01300	b1323	1542	DNA-binding transcriptional dual regulator tyrosine-binding	1385089	1386630	1	0	0	0	0	0	0
1246	tpx	ECB_01301	b1324	507	thiol peroxidase	1386674	1387180	-1	0	0	0	0	0	0
1247	ycjG	ECB_01302	b1325	966	L-Ala-D/L-Glu epimerase	1387299	1388264	1	0	0	1	0	0	0
1248	ycjI	ECB_01303	b1326	789	murein peptide amidase A	1388239	1389027	-1	0	0	1	0	0	0
1249	ycjY	ECB_01305	b1327	933	predicted hydrolase	1389302	1390234	-1	0	0	0	0	0	0
1250	ycjZ	ECB_01306	b1328	900	predicted DNA-binding transcriptional regulator	1390360	1391259	1	0	0	0	0	0	0
1251	mppA	ECB_01307	b1329	1614	murein tripeptide L-ala-gamma-D-glutamyl-meso-DAP transporter subunit	1391596	1393209	1	0	0	1	0	0	0
1252	ynaI	ECB_01308	b1330	1032	conserved inner membrane protein	1393260	1394291	-1	0	0	0	0	0	0
1253	ynaJ	ECB_01309	b1332	258	predicted inner membrane protein	1394535	1394792	1	0	0	0	0	1	0
1254	ydaA	ECB_01310	b1333	951	stress-induced protein	1394842	1395792	-1	0	0	0	0	0	0
1255	fnr	ECB_01311	b1334	753	DNA-binding transcriptional dual regulator global regulator of anaerobic growth	1395944	1396696	-1	0	0	0	0	0	0
1256	ogt	ECB_01312	b1335	516	O-6-alkylguanine-DNA:cysteine-protein methyltransferase	1396891	1397406	-1	0	0	0	0	0	0
1257	abgT	ECB_01313	b1336	1527	predicted cryptic aminobenzoyl-glutamate transporter	1397417	1398943	-1	0	0	0	0	0	0
1258	abgB	ECB_01314	b1337	1446	predicted peptidase aminobenzoyl-glutamate utilization protein	1398980	1400425	-1	0	0	0	0	0	0
1259	abgA	ECB_01315	b1338	1311	predicted peptidase aminobenzoyl-glutamate utilization protein	1400425	1401735	-1	0	0	0	0	0	0
1260	abgR	ECB_01316	b1339	909	predicted DNA-binding transcriptional regulator	1401911	1402819	1	0	0	0	0	0	0
1261	ydaL	ECB_01317	b1340	564	hypothetical protein	1403149	1403712	1	0	0	0	0	0	0
1262	ydaM	ECB_01318	b1341	1233	predicted diguanylate cyclase GGDEF domain signalling protein	1403733	1404965	-1	0	0	0	0	0	0
1263	ydaN	ECB_01319	b1342	984	zinc transporter	1405220	1406203	1	0	0	0	0	0	0
1264	dbpA	ECB_01320	b1343	1374	ATP-dependent RNA helicase specific for 23S rRNA	1406681	1408054	1	0	0	0	0	0	0
1265	ydaO	ECB_01321	b1344	936	predicted C32 tRNA thiolase	1408183	1409118	-1	0	0	0	0	0	0
1266	intR	ECB_01322	b1345	1236	integrase	1409170	1410405	-1	0	0	0	0	0	0
1267	xisR	ECB_01323	b1346	216	conserved protein	1410407	1410622	-1	0	0	0	0	0	0
1268	ydaC	ECB_01324	b1347	210	predicted protein	1410701	1410910	-1	0	0	0	0	0	0
1269	lar	ECB_01325	b1348	195	restriction alleviation protein	1410903	1411097	-1	0	0	0	0	0	0
1270	recT	ECB_01326	b1349	810	recombination and repair protein	1411154	1411963	-1	0	0	0	0	0	0
1271	recE	ECB_01327	b1350	2601	exonuclease VIII 5' -> 3' specific dsDNA exonuclease	1411956	1414556	-1	0	0	0	0	0	0
1272	racC	ECB_01328	b1351	276	predicted protein	1414658	1414933	-1	0	0	0	0	0	0
1273	ydaE	ECB_01329	b4526	171	conserved protein	1415008	1415178	-1	0	0	0	0	0	0
1274	kil	ECB_01330	b1352	222	inhibitor of ftsZ killing protein	1415178	1415399	-1	0	0	0	0	0	0
1275	sieB	ECB_01331	b1353	489	phage superinfection exclusion protein	1415841	1416329	1	0	0	0	0	0	0
1276	ydaF	ECB_01332	b4527	156	predicted protein	1416326	1416481	-1	0	0	0	0	0	0
1277	ydaG	ECB_01333	b1355	135	predicted protein	1416492	1416626	-1	0	0	0	0	0	0
1278	ECB_01334	ECB_01334	NA	138	putative Lysozyme	1416700	1416837	1	0	0	0	0	0	0
1279	ECB_01335	ECB_01335	NA	345	conserved hypothetical protein	1416842	1417186	1	0	0	0	0	0	0
1280	ECB_01336	ECB_01336	NA	273	conserved hypothetical protein	1417152	1417424	-1	0	0	0	0	0	0
1281	ydfQ	ECB_01337	b1554	534	predicted lysozyme	1417530	1418063	1	0	0	0	0	0	0
1282	rzpR	ECB_01338	b1362	300	predicted defective peptidase	1418225	1418524	1	0	0	0	0	0	0
1283	trkG	ECB_01339	b1363	1458	potassium transporter subunit	1418662	1420119	1	0	0	1	0	0	0
1284	ynaK	ECB_01340	b1365	432	conserved protein	1420257	1420688	1	0	0	0	0	0	0
1285	ECB_01341	ECB_01341	NA	837	hypothetical protein	1420721	1421557	1	0	0	0	0	0	0
1286	ECB_01342	ECB_01342	NA	2226	conserved hypothetical protein	1421656	1423881	1	0	0	0	0	0	0
1287	ECB_01343	ECB_01343	NA	279	conserved hypothetical protein	1423878	1424156	1	0	0	0	0	0	0
1288	ECB_01344	ECB_01344	NA	294	conserved hypothetical protein	1424169	1424462	1	0	0	0	0	0	0
1289	pinR	ECB_01345	b1374	591	predicted site-specific recombinase	1424690	1425280	-1	0	0	0	0	0	0
1290	ynaE	ECB_01346	b1375	267	predicted DNA-binding transcriptional regulator	1425597	1425863	-1	0	0	0	0	0	0
1291	ynaF	ECB_01347	b1376	435	stress-induced protein ATP-binding protein	1426791	1427225	-1	0	0	0	0	0	0
1292	ompN	ECB_01348	b1377	1134	outer membrane pore protein N non-specific	1427366	1428499	-1	0	0	0	1	0	0
1293	ydbK	ECB_01349	b1378	3525	fused predicted pyruvate-flavodoxin oxidoreductase: conserved protein/conserved protein/FeS binding protein	1428866	1432390	-1	0	0	0	0	0	0
1294	ydbJ	ECB_01350	b4529	267	hypothetical protein	1432664	1432930	1	0	0	0	0	0	0
1295	hslJ	ECB_01351	b1379	423	heat-inducible protein	1432927	1433349	-1	0	0	0	0	0	0
1296	ldhA	ECB_01352	b1380	990	D-lactate dehydrogenase	1433460	1434449	-1	1	0	1	0	0	0
1297	ydbH	ECB_01353	b1381	2640	hypothetical protein	1434657	1437296	1	0	0	0	0	0	0
1298	ynbE	ECB_01354	b1382	186	predicted lipoprotein	1437293	1437478	1	0	0	0	0	0	0
1299	ydbL	ECB_01355	b1383	327	hypothetical protein	1437486	1437812	1	0	0	0	0	0	0
1300	feaR	ECB_01356	b1384	906	DNA-binding transcriptional dual regulator	1437984	1438889	-1	0	0	0	0	0	0
1301	feaB	ECB_01357	b1385	1500	phenylacetaldehyde dehydrogenase	1439125	1440624	1	0	0	1	0	0	0
1302	tynA	ECB_01358	b1386	1719	tyramine oxidase copper-requiring	1440683	1442401	-1	0	0	0	1	0	1
1303	ydbD	ECB_01362	b1407	2307	hypothetical protein	1444478	1446784	1	0	0	0	0	0	0
1304	ynbA	ECB_01363	b1408	606	predicted inner membrane protein	1446955	1447560	1	0	0	0	0	0	0
1305	ynbB	ECB_01364	b1409	897	predicted CDP-diglyceride synthase	1447560	1448456	1	0	0	0	0	0	0
1306	ynbC	ECB_01365	b1410	1758	predicted hydrolase	1448472	1450229	1	0	0	0	0	0	0
1307	ynbD	ECB_01366	b1411	1293	predicted phosphatase inner membrane protein	1450243	1451535	1	0	0	0	0	0	0
1308	acpD	ECB_01367	b1412	606	acyl carrier protein phosphodiesterase	1451586	1452191	-1	0	0	0	0	0	0
1309	hrpA	ECB_01368	b1413	3846	ATP-dependent helicase	1452449	1456294	1	0	0	0	0	0	0
1310	ydcF	ECB_01369	b1414	801	hypothetical protein	1456566	1457366	1	0	0	0	0	0	0
1311	aldA	ECB_01370	b1415	1440	aldehyde dehydrogenase A NAD-linked	1457563	1459002	1	0	0	0	1	0	0
1312	gapC	ECB_01371	MG1655	1002	glyceraldehyde-3-phosphate dehydrogenase	1459044	1460045	-1	0	0	0	0	0	0
1313	cybB	ECB_01374	b1418	531	cytochrome b561	1461011	1461541	1	0	0	0	0	0	0
1314	ydcA	ECB_01375	b1419	174	hypothetical protein	1461786	1461959	1	0	0	0	0	0	0
1315	hokB	ECB_01376	b4428	150	toxic polypeptide small	1462031	1462180	-1	0	0	0	0	0	0
1316	mokB	ECB_01377	b1420	168	regulatory peptide	1462071	1462238	-1	0	0	0	0	0	0
1317	trg	ECB_01378	b1421	1641	methyl-accepting chemotaxis protein III ribose and galactose sensor receptor	1462579	1464219	1	0	0	0	0	0	0
1318	ydcI	ECB_01379	b1422	924	predicted DNA-binding transcriptional regulator	1464257	1465180	-1	0	0	0	0	0	0
1319	ydcJ	ECB_01380	b1423	1344	hypothetical protein	1465397	1466740	1	0	0	0	0	0	0
1320	ydcG	ECB_01381	b1424	1626	glucan biosynthesis protein periplasmic	1466995	1468620	1	0	0	0	0	0	0
1321	ECB_01382	ECB_01382	MG1655	204	unknown CDS	1468541	1468744	-1	0	0	0	0	0	0
1322	ydcH	ECB_01383	b1426	225	hypothetical protein	1468760	1468984	1	0	0	0	0	0	0
1323	rimL	ECB_01384	b1427	540	ribosomal-protein-L7/L12-serine acetyltransferase	1469047	1469586	1	0	0	0	0	0	0
1324	ydcK	ECB_01385	b1428	981	predicted enzyme	1469578	1470558	-1	0	0	0	0	0	0
1325	tehA	ECB_01386	b1429	993	potassium-tellurite ethidium and proflavin transporter	1470682	1471674	1	0	0	0	0	0	0
1326	tehB	ECB_01387	b1430	594	predicted S-adenosyl-L-methionine-dependent methyltransferase	1471671	1472264	1	0	0	0	0	0	0
1327	ydcL	ECB_01388	b1431	669	predicted lipoprotein	1472567	1473235	1	0	0	0	0	0	0
1328	ydcM	ECB_01390	b1432	1209	predicted transposase	1473767	1474975	1	0	0	0	0	0	0
1329	ydcO	ECB_01391	b1433	1176	predicted benzoate transporter	1475015	1476190	-1	0	0	0	0	0	0
1330	ydcN	ECB_01392	b1434	537	predicted DNA-binding transcriptional regulator	1476282	1476818	1	0	0	0	0	0	0
1331	ydcP	ECB_01393	b1435	1962	predicted peptidase	1476891	1478852	1	0	0	0	0	0	1
1332	yncJ	ECB_01394	b1436	231	hypothetical protein	1478944	1479174	-1	0	0	0	0	0	0
1333	ydcQ	ECB_01395	b1438	438	predicted DNA-binding transcriptional regulator	1479597	1480034	1	0	0	0	0	0	0
1334	ydcR	ECB_01396	b1439	1407	fused predicted DNA-binding transcriptional regulator/predicted amino transferase	1480113	1481519	1	0	0	0	0	0	0
1335	ydcS	ECB_01397	b1440	1146	predicted spermidine/putrescine transporter subunit	1481764	1482909	1	0	0	0	0	0	0
1336	ydcT	ECB_01398	b1441	1014	predicted spermidine/putrescine transporter subunit	1482927	1483940	1	0	0	0	0	0	0
1337	ydcU	ECB_01399	b1442	942	predicted spermidine/putrescine transporter subunit	1483941	1484882	1	0	0	0	0	0	0
1338	ydcV	ECB_01400	b1443	795	predicted spermidine/putrescine transporter subunit	1484872	1485666	1	0	0	0	0	0	0
1339	ydcW	ECB_01401	b1444	1425	medium chain aldehyde dehydrogenase	1485688	1487112	1	0	0	1	0	0	0
1340	ydcX	ECB_01402	b1445	174	predicted inner membrane protein	1487499	1487672	1	0	0	0	0	0	0
1341	ydcY	ECB_01403	b1446	234	hypothetical protein	1487758	1487991	1	0	0	0	0	0	0
1342	ydcZ	ECB_01404	b1447	450	predicted inner membrane protein	1487992	1488441	-1	0	0	0	0	0	0
1343	yncA	ECB_01405	b1448	519	predicted acyltransferase with acyl-CoA N-acyltransferase domain	1488438	1488956	-1	0	0	0	0	0	0
1344	yncB	ECB_01406	b1449	1038	predicted oxidoreductase Zn-dependent and NADP-binding	1489137	1490174	1	0	0	0	0	0	0
1345	yncC	ECB_01407	b1450	666	predicted DNA-binding transcriptional regulator	1490372	1491037	1	0	0	0	0	0	0
1346	yncD	ECB_01408	b1451	2103	predicted iron outer membrane transporter	1491073	1493175	-1	0	0	0	0	0	0
1347	yncE	ECB_01409	b1452	1062	hypothetical protein	1493417	1494478	1	0	0	0	0	0	0
1348	ansP	ECB_01410	b1453	1500	L-asparagine transporter	1494593	1496092	-1	0	0	1	0	0	0
1349	yncG	ECB_01411	b1454	618	predicted enzyme	1496359	1496976	1	0	0	0	0	0	0
1350	yncH	ECB_01412	b1455	213	hypothetical protein	1497052	1497264	1	0	0	0	0	0	0
1351	ECB_01413	ECB_01413	NA	2127	conserved hypothetical protein	1498084	1500210	1	0	0	0	0	0	0
1352	rhsE	ECB_01414	b1456	4224	rhsE element core protein RshE	1500277	1504500	1	0	0	0	0	0	0
1353	ydcD	ECB_01415	b1457	483	hypothetical protein	1504484	1504966	1	0	0	0	0	0	0
1354	ECB_01416	ECB_01416	b1458	747	hypothetical protein	1505148	1505894	1	0	0	0	0	0	0
1355	ECB_01417	ECB_01417	b1459	201	hypothetical protein	1505938	1506138	1	0	0	0	0	0	0
1356	ydcC	ECB_01418	b1460	792	hypothetical protein	1506378	1507169	1	0	0	0	0	0	0
1357	ydcE	ECB_01419	b1461	228	4-oxalocrotonate tautomerase	1507202	1507429	1	0	0	0	0	0	0
1358	yddH	ECB_01420	b1462	570	hypothetical protein	1507433	1508002	-1	0	0	0	0	0	0
1359	nhoA	ECB_01421	b1463	846	N-hydroxyarylamine O-acetyltransferase	1508175	1509020	1	0	0	1	0	0	0
1360	narV	ECB_01423	b1465	681	nitrate reductase 2 NRZ gamma subunit	1510088	1510768	-1	0	0	0	1	0	0
1361	narW	ECB_01424	b1466	696	nitrate reductase 2 NRZ delta subunit assembly subunit	1510765	1511460	-1	0	0	0	1	0	0
1362	narY	ECB_01425	b1467	1545	nitrate reductase 2 NRZ beta subunit	1511460	1513004	-1	0	0	0	1	0	1
1363	narZ	ECB_01426	b1468	3741	nitrate reductase 2 NRZ alpha subunit	1513001	1516741	-1	0	0	0	1	0	0
1364	narU	ECB_01427	b1469	1389	nitrate/nitrite transporter	1516823	1518211	-1	0	0	1	0	0	0
1365	yddJ	ECB_01428	b1470	336	hypothetical protein	1518535	1518870	-1	0	0	0	0	0	0
1366	yddK	ECB_01429	b1471	957	hypothetical protein	1518909	1519865	-1	0	0	0	0	0	0
1367	yddL	ECB_01430	b1472	291	predicted lipoprotein	1519889	1520179	-1	0	0	0	0	0	0
1368	yddG	ECB_01431	b1473	825	predicted methyl viologen efflux pump	1520438	1521262	-1	0	0	0	0	1	0
1369	fdnG	ECB_01432	selenocysteine	3048	formate dehydrogenase-N alpha subunit nitrate-inducible	1521551	1524598	1	0	0	0	0	0	0
1370	fdnH	ECB_01433	b1475	885	formate dehydrogenase-N Fe-S beta subunit nitrate-inducible	1524611	1525495	1	0	0	0	1	0	0
1371	fdnI	ECB_01434	b1476	654	formate dehydrogenase-N cytochrome B556 gamma subunit nitrate-inducible	1525488	1526141	1	0	0	0	1	0	0
1372	yddM	ECB_01435	b1477	363	predicted DNA-binding transcriptional regulator	1526336	1526698	-1	0	0	0	0	0	0
1373	adhP	ECB_01436	b1478	1011	alcohol dehydrogenase	1526766	1527776	-1	1	0	1	0	0	0
1374	sfcA	ECB_01437	b1479	1698	malate dehydrogenase decarboxylating NAD-requiring malic enzyme	1527910	1529607	-1	1	0	1	0	0	0
1375	rpsV	ECB_01438	b1480	138	30S ribosomal subunit protein S22	1529764	1529901	-1	0	0	0	0	0	0
1376	bdm	ECB_01439	b1481	216	biofilm-dependent modulation protein	1530003	1530218	-1	0	0	0	0	0	0
1377	osmC	ECB_01440	b1482	432	osmotically inducible stress-inducible membrane protein	1530563	1530994	1	0	0	0	0	0	0
1378	yddO	ECB_01441	b1483	927	D-ala-D-ala transporter subunit	1531050	1531976	-1	0	0	0	0	0	0
1379	yddP	ECB_01442	b1484	987	D-ala-D-ala transporter subunit	1531969	1532955	-1	0	0	0	0	0	0
1380	yddQ	ECB_01443	b1485	897	D-ala-D-ala transporter subunit	1532952	1533848	-1	0	0	0	0	0	0
1381	yddR	ECB_01444	b1486	1023	D-ala-D-ala transporter subunit	1533845	1534867	-1	0	0	0	0	0	0
1382	yddS	ECB_01445	b1487	1551	D-ala-D-a la transporter subunit	1534869	1536419	-1	0	0	0	0	0	0
1383	ddpX	ECB_01446	b1488	582	D-ala-D-ala dipeptidase Zn-dependent	1536433	1537014	-1	0	0	1	0	0	0
1384	dos	ECB_01447	b1489	2400	cAMP phosphodiesterase heme-regulated	1537272	1539671	-1	0	0	1	0	0	0
1385	yddV	ECB_01448	b1490	1044	predicted diguanylate cyclase	1539696	1540739	-1	0	0	0	0	0	0
1386	yddW	ECB_01449	b1491	1320	predicted liprotein	1541455	1542774	-1	0	0	0	0	0	0
1387	xasA	ECB_01450	b1492	1536	predicted glutamate:gamma-aminobutyric acid antiporter	1542905	1544440	-1	0	0	1	0	0	0
1388	gadB	ECB_01451	b1493	1401	glutamate decarboxylase B PLP-dependent	1544596	1545996	-1	0	0	1	0	0	1
1389	pqqL	ECB_01452	b1494	2796	predicted peptidase	1546358	1549153	-1	0	0	0	0	0	1
1390	yddB	ECB_01453	b1495	2373	predicted porin protein	1549198	1551570	-1	0	0	0	0	0	0
1391	yddA	ECB_01454	b1496	1686	fused predicted multidrug transporter subunits of ABC superfamily: membrane component/ATP-binding component	1551608	1553293	-1	0	0	0	0	0	0
1392	ydeM	ECB_01455	b1497	1158	hypothetical protein	1553584	1554741	-1	0	0	0	0	0	0
1393	ydeN	ECB_01456	b1498	1683	hypothetical protein	1554793	1556475	-1	0	0	0	0	0	0
1394	ydeO	ECB_01457	b1499	762	predicted DNA-binding transcriptional acfivator	1556877	1557638	-1	0	0	0	0	0	0
1395	ECB_01458	ECB_01458	MG1655	198	unknown CDS	1557713	1557910	-1	0	0	0	0	0	0
1396	ydeP	ECB_01459	b1501	2280	predicted oxidoreductase	1558158	1560437	-1	0	0	0	0	0	0
1397	ydeQ	ECB_01460	b1502	915	predicted fimbrial-like adhesin protein	1560771	1561685	-1	0	0	0	0	0	0
1398	ydeR	ECB_01461	b1503	504	predicted fimbrial-like adhesin protein	1561744	1562247	-1	0	0	0	0	0	0
1399	ydeS	ECB_01462	b1504	531	predicted fimbrial-like adhesin protein	1562260	1562790	-1	0	0	0	0	0	0
1400	ydeT	ECB_01463	b1505	1149	hypothetical protein	1562804	1563952	-1	0	0	0	0	0	0
1401	ECB_01464	ECB_01464	NA	1011	putative fimbrial usher protein	1564016	1565026	-1	0	0	0	0	0	0
1402	ECB_01465	ECB_01465	NA	351	Outer membrane usher protein fimD	1565104	1565454	-1	0	0	0	0	0	0
1403	ECB_01466	ECB_01466	NA	282	putative fimbrial chaperone protein	1565496	1565777	-1	0	0	0	0	0	0
1404	ECB_01467	ECB_01467	NA	384	putative fimbrial chaperone protein	1565832	1566215	-1	0	0	0	0	0	0
1405	yneL	ECB_01468	b1506	537	predicted transcriptional regulator	1566567	1567103	-1	0	0	0	0	0	0
1406	hipA	ECB_01469	b1507	1323	regulator with hipB	1567421	1568743	-1	0	0	0	0	0	0
1407	hipB	ECB_01470	b1508	267	DNA-binding transcriptional regulator	1568743	1569009	-1	0	0	0	0	0	0
1408	ydeZ	ECB_01472	b1515	798	AI2 transporter	1570787	1571584	1	0	0	0	0	0	0
1409	yneA	ECB_01473	b1516	1023	AI2 transporter	1571596	1572618	1	0	0	0	0	0	0
1410	yneB	ECB_01474	b1517	876	hypothetical protein	1572645	1573520	1	0	0	0	0	0	0
1411	yneC	ECB_01475	b1518	291	autoinducer-2 AI-2 modifying protein LsrG	1573544	1573834	1	0	0	0	0	0	0
1412	tam	ECB_01476	b1519	759	trans-aconitate 2-methyltransferase	1573891	1574649	1	0	0	1	0	0	0
1413	yneE	ECB_01477	b1520	915	conserved inner membrane protein	1574653	1575567	-1	0	0	0	0	0	0
1414	uxaB	ECB_01478	b1521	1452	tagaturonate reductase	1575774	1577225	-1	0	0	1	0	0	0
1415	yneF	ECB_01479	b1522	948	predicted diguanylate cyclase	1577452	1578399	-1	0	0	0	0	0	0
1416	yneG	ECB_01480	b1523	360	hypothetical protein	1579009	1579368	-1	0	0	0	0	0	0
1417	yneH	ECB_01481	b1524	927	predicted glutaminase	1579368	1580294	-1	1	0	1	0	0	0
1418	yneI	ECB_01482	b1525	1389	predicted aldehyde dehydrogenase	1580358	1581746	-1	0	0	0	0	0	0
1419	yneJ	ECB_01483	b1526	882	predicted DNA-binding transcriptional regulator	1581847	1582728	1	0	0	0	0	0	0
1420	yneK	ECB_01484	b1527	1116	hypothetical protein	1582806	1583921	1	0	0	0	0	0	0
1421	sotB	ECB_01485	b1528	1191	sugar efflux transporter	1584071	1585261	1	0	0	0	1	0	0
1422	marC	ECB_01486	b1529	666	predicted transporter	1585286	1585951	-1	0	0	0	0	0	0
1423	ECB_01487	ECB_01487	NA	285	protein similar to protein gp48 from phage N15	1586072	1586356	-1	0	0	0	0	0	0
1424	ECB_01488	ECB_01488	NA	321	putative phage protein	1586346	1586666	-1	0	0	0	0	0	0
1425	marR	ECB_01489	b1530	435	DNA-binding transcriptional repressor of multiple antibiotic resistance	1586886	1587320	1	0	0	0	0	0	0
1426	marA	ECB_01490	b1531	384	DNA-binding transcriptional dual activator of multiple antibiotic resistance	1587340	1587723	1	0	0	0	0	0	0
1427	marB	ECB_01491	b1532	219	hypothetical protein	1587755	1587973	1	0	0	0	0	0	0
1428	eamA	ECB_01492	b1533	900	cysteine and O-acetyl-L-serine efflux system	1588004	1588903	-1	0	0	0	1	0	0
1429	ydeE	ECB_01493	b1534	1188	predicted transporter	1589098	1590285	1	0	0	0	0	0	0
1430	ydeH	ECB_01494	b1535	891	hypothetical protein	1590726	1591616	-1	0	0	0	0	1	0
1431	ydeI	ECB_01495	b1536	393	hypothetical protein	1591871	1592263	-1	0	0	0	0	0	0
1432	ydeJ	ECB_01496	b1537	519	competence damage-inducible protein A	1592539	1593057	1	0	0	0	0	0	0
1433	dcp	ECB_01497	b1538	2046	dipeptidyl carboxypeptidase II	1593101	1595146	-1	0	0	0	0	0	0
1434	ydfG	ECB_01498	b1539	747	L-allo-threonine dehydrogenase NADP-binding	1595283	1596029	1	0	0	0	1	0	0
1435	ydfH	ECB_01499	b1540	687	predicted DNA-binding transcriptional regulator	1596118	1596804	1	0	0	0	0	1	0
1436	ydfZ	ECB_01500	b1541	204	hypothetical protein	1596981	1597184	1	0	0	0	0	0	0
1437	ydfI	ECB_01501	b1542	1461	predicted mannonate dehydrogenase	1597220	1598680	-1	0	0	0	0	0	0
1438	ydfJ	ECB_01502	b1543	1284	predicted transporter	1598769	1600052	-1	0	0	0	0	0	0
1439	ydfK	ECB_01503	b1544	267	predicted DNA-binding transcriptional regulator	1600805	1601071	1	0	0	0	0	0	0
1440	pinQ	ECB_01504	b1545	591	predicted site-specific recombinase	1601387	1601977	1	0	0	0	0	0	0
1441	ECB_01505	ECB_01505	NA	294	conserved hypothetical protein	1602205	1602498	-1	0	0	0	0	0	0
1442	ECB_01506	ECB_01506	NA	705	conserved hypothetical protein	1602509	1603213	-1	0	0	0	0	0	0
1443	ECB_01507	ECB_01507	NA	282	conserved hypothetical protein	1603223	1603504	-1	0	0	0	0	0	0
1444	stfR	ECB_01508	b1372	2379	predicted tail fiber protein	1603504	1605882	-1	0	0	0	0	0	0
1445	lomR	ECB_01509	b1369-b1370	600	predicted protein	1605947	1606546	-1	0	0	0	0	0	0
1446	ybcW	ECB_01513	b0559	207	predicted protein	1609298	1609504	-1	0	0	0	0	0	0
1447	gnsB	ECB_01514	b1550	174	predicted protein	1609800	1609973	-1	0	0	0	0	0	0
1448	ynfN	ECB_01515	b1551	156	predicted protein	1610146	1610301	-1	0	0	0	0	0	0
1449	ECB_01516	ECB_01516	NA	255	putative cold-shock protein	1610449	1610703	-1	0	0	0	0	0	0
1450	cspI	ECB_01517	b1552	213	cold shock protein	1610648	1610860	-1	0	0	0	0	0	0
1451	ydfP	ECB_01518	b1553	498	conserved protein	1611224	1611721	-1	0	0	0	0	0	0
1452	ydfQ	ECB_01519	b1554	534	predicted lysozyme	1611718	1612251	-1	0	0	0	0	0	0
1453	ydfR	ECB_01520	b1555	552	predicted protein	1612573	1613124	-1	0	0	0	0	0	0
1454	essQ	ECB_01521	b1556	216	predicted S lysis protein	1613129	1613344	-1	0	0	0	0	0	0
1455	ECB_01522	ECB_01522	NA	714	putative AraC-type regulatory protein encoded in prophage	1613535	1614248	-1	0	0	0	0	0	0
1456	ECB_01523	ECB_01523	NA	723	putative pathogenicity island protein	1614655	1615377	-1	0	0	0	0	0	0
1457	ECB_01527	ECB_01527	NA	525	putative lipoprotein	1617068	1617592	1	0	0	0	0	0	0
1458	ECB_01528	ECB_01528	NA	381	antitermination protein Q homolog from lambdoid prophage DLP12	1617748	1618128	-1	0	0	0	0	0	0
1459	ydfU	ECB_01529	b1560	579	predicted protein	1618143	1618721	-1	0	0	0	0	0	0
1460	ECB_01530	ECB_01530	NA	279	conserved hypothetical protein	1618795	1619073	-1	0	0	0	0	0	0
1461	rem	ECB_01531	b1561	252	predicted protein	1619140	1619391	-1	0	0	0	0	0	0
1462	hokD	ECB_01532	b1562	156	small toxic polypeptide	1619608	1619763	-1	0	0	0	0	0	0
1463	ECB_01533	ECB_01533	NA	90	conserved hypothetical protein	1619975	1620064	-1	0	0	0	0	0	0
1464	ECB_01534	ECB_01534	NA	780	conserved hypothetical protein	1620376	1621155	-1	0	0	0	0	0	0
1465	ECB_01535	ECB_01535	NA	423	conserved hypothetical protein	1621325	1621747	-1	0	0	0	0	0	0
1466	ECB_01536	ECB_01536	NA	1020	conserved hypothetical protein	1621788	1622807	-1	0	0	0	0	0	0
1467	ydfX	ECB_01537	b1568	462	predicted protein	1622734	1623195	-1	0	0	0	0	0	0
1468	dicC	ECB_01538	NA	231	transcriptional repressor of cell division inhibition protein	1623239	1623469	-1	0	0	0	0	0	0
1469	ECB_01539	ECB_01539	NA	408	protein similar to DicA regulator of DicB encoded by prophage CP-933O	1623547	1623954	1	0	0	0	0	0	0
1470	ECB_01540	ECB_01540	NA	207	conserved hypothetical protein	1624069	1624275	1	0	0	0	0	0	0
1471	ECB_01541	ECB_01541	NA	366	hypothetical protein	1624287	1624652	1	0	0	0	0	0	0
1472	ECB_01542	ECB_01542	NA	288	hypothetical protein	1624621	1624908	-1	0	0	0	0	0	0
1473	dicB	ECB_01543	b1575	189	cell division inhibition protein	1625324	1625512	1	0	0	0	0	0	0
1474	ydfD	ECB_01544	b1576	192	predicted protein	1625509	1625700	1	0	0	0	0	0	0
1475	ydfE	ECB_01545	b1577	2472	predicted protein	1625794	1628265	1	0	0	0	0	0	0
1476	ECB_01546	ECB_01546	NA	252	Excisionase	1628338	1628589	1	0	0	0	0	0	0
1477	rspB	ECB_01549	b1580	1020	predicted oxidoreductase Zn-dependent and NADP-binding	1630091	1631110	-1	0	0	0	0	0	0
1478	rspA	ECB_01550	b1581	1215	predicted dehydratase	1631122	1632336	-1	0	0	0	0	0	0
1479	ynfA	ECB_01551	b1582	327	hypothetical protein	1632542	1632868	-1	0	0	0	0	0	0
1480	ynfB	ECB_01552	b1583	342	hypothetical protein	1633003	1633344	1	0	0	0	0	0	0
1481	speG	ECB_01553	b1584	561	spermidine N1-acetyltransferase	1633379	1633939	1	0	0	0	1	0	0
1482	ynfC	ECB_01554	b1585	711	hypothetical protein	1633942	1634652	-1	0	0	0	0	0	0
1483	ynfD	ECB_01555	b1586	306	hypothetical protein	1634760	1635065	1	0	0	0	0	0	0
1484	ynfE	ECB_01556	b1587	2427	oxidoreductase subunit	1635264	1637690	1	0	0	0	1	0	0
1485	ynfF	ECB_01557	b1588	2424	oxidoreductase subunit	1637751	1640174	1	0	0	0	1	0	0
1486	ynfG	ECB_01558	b1589	618	oxidoreductase Fe-S subunit	1640185	1640802	1	0	0	0	1	0	0
1487	ynfH	ECB_01559	b1590	855	oxidoreductase membrane subunit	1640804	1641658	1	0	0	0	1	0	1
1488	ynfI	ECB_01560	b1591	615	twin-argninine leader-binding protein for DmsA and TorA	1641701	1642315	1	0	0	0	0	0	0
1489	ynfJ	ECB_01561	b1592	1257	putative voltage-gated ClC-type chloride channel ClcB	1642510	1643766	1	0	0	1	0	0	0
1490	mlc	ECB_01563	b1594	1221	DNA-binding transcriptional repressor	1644539	1645759	-1	0	0	0	0	0	0
1491	ynfL	ECB_01564	b1595	894	predicted DNA-binding transcriptional regulator	1645894	1646787	-1	0	0	0	0	0	0
1492	ynfM	ECB_01565	b1596	1254	predicted transporter	1646894	1648147	1	0	0	0	0	0	0
1493	asr	ECB_01566	b1597	309	acid shock protein precursor	1648571	1648879	1	0	0	0	0	0	0
1494	ydgD	ECB_01567	b1598	822	predicted peptidase	1649155	1649976	1	0	0	0	0	0	1
1495	ydgE	ECB_01568	b1599	330	multidrug efflux system transporter	1650015	1650344	-1	0	0	0	0	0	0
1496	ydgF	ECB_01569	b1600	366	multidrug efflux system transporter	1650331	1650696	-1	0	0	0	0	0	0
1497	ydgG	ECB_01570	b1601	1035	predicted inner membrane protein	1651108	1652142	1	0	0	0	0	0	0
1498	pntB	ECB_01571	b1602	1389	pyridine nucleotide transhydrogenase	1652167	1653555	-1	1	0	0	1	0	0
1499	pntA	ECB_01572	b1603	1533	NADP transhydrogenase subunit alpha	1653566	1655098	-1	1	0	0	1	0	0
1500	ydgH	ECB_01573	b1604	945	hypothetical protein	1655622	1656566	1	0	0	0	0	0	0
1501	ydgI	ECB_01574	b1605	1383	predicted arginine/ornithine antiporter transporter	1656752	1658134	1	0	0	0	0	1	0
1502	ydgB	ECB_01575	b1606	723	short chain dehydrogenase	1658171	1658893	1	0	0	1	0	0	0
1503	ydgC	ECB_01576	b1607	336	conserved inner membrane protein associated with alginate biosynthesis	1658890	1659225	-1	0	0	0	0	0	0
1504	rstA	ECB_01577	b1608	729	DNA-binding response regulator in two-component regulatory system with RstB	1659345	1660073	1	0	0	0	0	0	0
1505	rstB	ECB_01578	b1609	1302	sensory histidine kinase in two-component regulatory system with RstA	1660077	1661378	1	0	0	0	0	0	0
1506	tus	ECB_01579	b1610	930	DNA replication terminus site-binding protein	1661454	1662383	1	0	0	0	0	0	0
1507	fumC	ECB_01580	b1611	1404	fumarate hydratase	1662380	1663783	-1	1	0	1	0	0	0
1508	fumA	ECB_01581	b1612	1647	fumarate hydratase fumarase A aerobic Class I	1663926	1665572	-1	1	0	1	0	0	0
1509	manA	ECB_01582	b1613	1176	mannose-6-phosphate isomerase	1665771	1666946	1	0	0	1	0	0	0
1510	ydgA	ECB_01583	b1614	1509	hypothetical protein	1667047	1668555	1	0	0	0	0	0	0
1511	uidC	ECB_01584	b1615	1266	predicted outer membrane porin protein	1668781	1670046	-1	0	0	0	0	0	0
1512	uidB	ECB_01585	b1616	1374	glucuronide transporter	1670085	1671458	-1	0	0	0	0	0	0
1513	uidA	ECB_01586	b1617	1812	beta-D-glucuronidase	1671455	1673266	-1	0	0	0	0	0	0
1514	uidR	ECB_01587	b1618	591	DNA-binding transcriptional repressor	1673657	1674247	-1	0	0	0	0	0	0
1515	hdhA	ECB_01588	b1619	768	7-alpha-hydroxysteroid dehydrogenase	1674468	1675235	-1	0	0	0	0	0	0
1516	malI	ECB_01589	b1620	1029	DNA-binding transcriptional repressor	1675346	1676374	-1	0	0	0	0	0	0
1517	malX	ECB_01590	b1621	1593	fused maltose and glucose-specific PTS enzymes: IIB component - IIC component	1676549	1678141	1	1	0	0	0	0	0
1518	malY	ECB_01591	b1622	1173	bifunctional beta-cystathionase PLP-dependent/ regulator of maltose regulon	1678151	1679323	1	0	0	1	0	0	0
1519	add	ECB_01592	b1623	1002	adenosine deaminase	1679427	1680428	1	0	0	0	1	0	0
1520	ydgJ	ECB_01593	b1624	1041	predicted oxidoreductase	1680462	1681502	-1	0	0	0	0	0	0
1521	blr	ECB_01594	b4409	126	beta-lactam resistance membrane protein	1681745	1681870	1	0	0	0	0	0	0
1522	ydgT	ECB_01595	b1625	216	predicted regulator	1682143	1682358	1	0	0	0	0	0	0
1523	ydgK	ECB_01596	b1626	441	conserved inner membrane protein	1682444	1682884	1	0	0	0	0	0	0
1524	rnfA	ECB_01597	b1627	582	Na+-translocating NADH-quinone reductase subunit E	1682961	1683542	1	0	0	0	0	0	0
1525	rnfB	ECB_01598	b1628	579	electron transport complex protein RnfB	1683542	1684120	1	0	0	0	0	0	0
1526	rnfC	ECB_01599	b1629	2223	electron transport complex protein RnfC	1684113	1686335	1	0	0	0	0	0	0
1527	rnfD	ECB_01600	b1630	1059	electron transport complex protein RnfD	1686336	1687394	1	0	0	0	0	0	0
1528	rnfG	ECB_01601	b1631	621	electron transport complex protein RnfG	1687398	1688018	1	0	0	0	0	0	0
1529	rnfE	ECB_01602	b1632	696	NADH-ubiquinone oxidoreductase	1688022	1688717	1	0	0	0	0	0	0
1530	nth	ECB_01603	b1633	636	DNA glycosylase and apyrimidinic AP lyase endonuclease III	1688717	1689352	1	0	0	0	0	0	0
1531	ydgR	ECB_01604	b1634	1503	putative tripeptide transporter permease	1689963	1691465	1	0	0	0	0	0	0
1532	gst	ECB_01605	b1635	606	glutathionine S-transferase	1691571	1692176	1	0	0	0	0	0	0
1533	pdxY	ECB_01606	b1636	864	pyridoxine kinase	1692220	1693083	-1	0	0	1	0	0	0
1534	tyrS	ECB_01607	b1637	1275	tyrosyl-tRNA synthetase	1693142	1694416	-1	0	0	1	0	0	0
1535	pdxH	ECB_01608	b1638	657	pyridoxamine 5'-phosphate oxidase	1694545	1695201	-1	0	0	0	1	0	0
1536	ydhA	ECB_01609	b1639	330	predicted lipoprotein	1695260	1695589	-1	0	0	0	0	0	0
1537	ydhH	ECB_01610	b1640	1110	anhydro-N-acetylmuramic acid kinase	1695687	1696796	-1	0	0	1	0	0	0
1538	slyB	ECB_01611	b1641	468	outer membrane lipoprotein	1697070	1697537	1	0	0	0	0	0	0
1539	slyA	ECB_01612	b1642	435	transcriptional regulator SlyA	1697584	1698018	-1	0	0	0	0	0	0
1540	ydhI	ECB_01613	b1643	237	predicted inner membrane protein	1698219	1698455	1	0	0	0	0	0	0
1541	ydhJ	ECB_01614	b1644	858	undecaprenyl pyrophosphate phosphatase	1698458	1699315	1	0	0	0	0	0	0
1542	ydhK	ECB_01615	b1645	2013	conserved inner membrane protein	1699315	1701327	1	0	0	0	0	0	0
1543	sodC	ECB_01616	b1646	522	superoxide dismutase Cu Zn	1701328	1701849	-1	0	0	1	0	0	0
1544	ydhF	ECB_01617	b1647	897	predicted oxidoreductase	1701930	1702826	-1	0	0	0	0	0	0
1545	ydhL	ECB_01618	b1648	240	hypothetical protein	1702875	1703114	-1	0	0	0	0	0	0
1546	ydhM	ECB_01619	b1649	516	predicted DNA-binding transcriptional regulator	1703301	1703816	1	0	0	0	0	0	0
1547	nemA	ECB_01620	b1650	1098	N-ethylmaleimide reductase FMN-linked	1703853	1704950	1	0	0	0	0	0	0
1548	gloA	ECB_01621	b1651	408	glyoxalase I Ni-dependent	1705031	1705438	1	0	0	1	0	0	0
1549	rnt	ECB_01622	b1652	648	ribonuclease T	1705541	1706188	1	0	0	0	0	0	0
1550	lhr	ECB_01623	b1653	4617	predicted ATP-dependent helicase	1706281	1710897	1	0	0	0	0	0	0
1551	ydhD	ECB_01624	b1654	348	hypothetical protein	1710948	1711295	-1	0	0	0	0	0	0
1552	ydhO	ECB_01625	b1655	816	predicted lipoprotein	1711629	1712444	1	0	0	0	0	0	0
1553	sodB	ECB_01626	b1656	582	superoxide dismutase Fe	1712572	1713153	1	0	0	1	0	0	0
1554	ydhP	ECB_01627	b1657_2	1167	NA	1713391	1714557	-1	0	0	0	0	0	0
1555	ECB_01628	ECB_01628	NA	120	predicted transporter	1714723	1714842	-1	0	0	0	0	0	0
1556	purR	ECB_01629	b1658	1026	DNA-binding transcriptional repressor hypoxanthine-binding	1715111	1716136	1	0	0	0	0	0	0
1557	ydhB	ECB_01630	b1659	933	predicted DNA-binding transcriptional regulator	1716133	1717065	-1	0	0	0	0	0	0
1558	ydhC	ECB_01631	b1660	1212	predicted transporter	1717178	1718389	1	0	0	0	0	0	0
1559	cfa	ECB_01632	b1661	1149	cyclopropane fatty acyl phospholipid synthase unsaturated-phospholipid methyltransferase	1718680	1719828	1	0	0	0	1	0	1
1560	ribC	ECB_01633	b1662	642	riboflavin synthase subunit alpha	1719868	1720509	-1	0	1	1	0	0	0
1561	norM	ECB_01634	b1663	1374	multidrug efflux protein NorM	1720724	1722097	1	0	0	0	0	0	0
1562	ydhQ	ECB_01635	b1664	1257	hypothetical protein	1722138	1723394	-1	0	0	0	0	0	0
1563	ydhR	ECB_01636	b1667	306	hypothetical protein	1723967	1724272	1	0	0	0	0	0	0
1564	ydhS	ECB_01637	b1668	1605	conserved protein with FAD/NADP-binding domain	1724398	1726002	1	0	0	0	0	0	0
1565	ydhT	ECB_01638	b1669	813	hypothetical protein	1726014	1726826	-1	0	0	0	0	0	0
1566	ydhU	ECB_01639	b1670	786	predicted cytochrome	1726830	1727615	-1	0	0	0	0	0	0
1567	ydhX	ECB_01640	b1671	669	predicted 4Fe-4S ferridoxin-type protein	1727612	1728280	-1	0	0	0	0	0	0
1568	ydhW	ECB_01641	b1672	648	hypothetical protein	1728344	1728991	-1	0	0	0	0	0	0
1569	ydhV	ECB_01642	b1673	2103	predicted oxidoreductase	1728995	1731097	-1	0	0	0	0	0	0
1570	ydhY	ECB_01643	b1674	627	predicted 4Fe-4S ferridoxin-type protein	1731118	1731744	-1	0	0	0	0	0	0
1571	ydhZ	ECB_01644	b1675	210	hypothetical protein	1732199	1732408	-1	0	0	0	0	0	0
1572	pykF	ECB_01645	b1676	1413	pyruvate kinase	1732965	1734377	1	1	0	1	0	1	0
1573	lpp	ECB_01646	b1677	237	murein lipoprotein	1734688	1734924	1	0	0	0	0	0	0
1574	ynhG	ECB_01647	b1678	1005	hypothetical protein	1734988	1735992	-1	0	0	0	0	0	0
1575	sufE	ECB_01648	b1679	417	cysteine desufuration protein SufE	1736141	1736557	-1	0	0	0	0	0	0
1576	sufS	ECB_01649	b1680	1221	selenocysteine lyase	1736570	1737790	-1	0	0	0	0	0	0
1577	sufD	ECB_01650	b1681	1272	component of SufBCD complex	1737787	1739058	-1	0	0	0	0	0	0
1578	sufC	ECB_01651	b1682	747	cysteine desulfurase ATPase component	1739033	1739779	-1	0	0	0	0	0	0
1579	sufB	ECB_01652	b1683	1488	component of SufBCD complex	1739789	1741276	-1	0	0	0	0	0	0
1580	sufA	ECB_01653	b1684	369	iron-sulfur cluster assembly scaffold protein	1741285	1741653	-1	0	0	0	0	0	0
1581	ydiH	ECB_01654	b1685	270	hypothetical protein	1742201	1742470	-1	0	0	0	0	0	0
1582	ydiI	ECB_01655	b1686	411	hypothetical protein	1742489	1742899	-1	0	0	0	0	0	0
1583	ydiJ	ECB_01656	b1687	3057	predicted FAD-linked oxidoreductase	1742896	1745952	-1	0	0	0	0	0	0
1584	ydiK	ECB_01657	b1688	1113	predicted inner membrane protein	1746341	1747453	1	0	0	0	0	0	0
1585	ydiL	ECB_01658	b1689	357	hypothetical protein	1747882	1748238	1	0	0	0	0	0	0
1586	ydiN	ECB_01660	b1691	1266	predicted transporter	1749778	1751043	1	0	0	0	0	0	0
1587	ydiB	ECB_01661	b1692	867	quinate/shikimate 5-dehydrogenase NADP-binding	1751055	1751921	1	0	0	1	0	0	0
1588	aroD	ECB_01662	b1693	759	3-dehydroquinate dehydratase	1751952	1752710	1	0	0	1	0	0	0
1589	ydiF	ECB_01663	b1694	1596	fused predicted acetyl-CoA:acetoacetyl-CoA transferase: alpha subunit/beta subunit	1752855	1754450	1	0	0	0	0	0	0
1590	ydiO	ECB_01664	b1695	1152	predicted acyl-CoA dehydrogenase	1754464	1755615	1	0	0	0	0	0	0
1591	ydiP	ECB_01665	b1696	912	predicted DNA-binding transcriptional regulator	1755658	1756569	-1	0	0	0	0	0	0
1592	ydiQ	ECB_01666	b1697	765	hypothetical protein	1756885	1757649	1	0	0	0	0	0	0
1593	ydiR	ECB_01667	b1698	939	predicted electron transfer flavoprotein FAD-binding	1757669	1758607	1	0	0	0	0	0	0
1594	ydiS	ECB_01668	b1699	1290	predicted oxidoreductase with FAD/NADP-binding domain	1758663	1759952	1	0	0	0	0	0	0
1595	ydiT	ECB_01669	b1700	294	predicted 4Fe-4S ferredoxin-type protein	1759949	1760242	1	0	0	0	0	0	0
1596	ydiD	ECB_01670	b1701	1701	hypothetical protein	1760245	1761945	1	0	0	0	1	0	0
1597	ppsA	ECB_01671	b1702	2379	phosphoenolpyruvate synthase	1762002	1764380	-1	1	0	1	0	0	0
1598	ydiA	ECB_01672	b1703	834	hypothetical protein	1764713	1765546	1	0	0	0	0	0	0
1599	aroH	ECB_01673	b1704	1047	3-deoxy-D-arabino-heptulosonate-7-phosphate synthase tryptophan repressible	1765703	1766749	1	0	0	1	0	0	0
1600	ydiE	ECB_01674	b1705	192	hypothetical protein	1766881	1767072	1	0	0	0	0	0	0
1601	ydiU	ECB_01675	b1706	1437	hypothetical protein	1767076	1768512	-1	0	0	0	0	1	0
1602	ydiV	ECB_01676	b1707	543	hypothetical protein	1768575	1769117	-1	0	0	0	0	0	0
1603	nlpC	ECB_01677	b1708	465	predicted lipoprotein	1769534	1769998	-1	0	0	0	0	0	0
1604	btuD	ECB_01678	b1709	750	vitamin B12-transporter ATPase	1770076	1770825	-1	0	0	0	1	0	0
1605	btuE	ECB_01679	b1710	552	predicted glutathione peroxidase	1770825	1771376	-1	0	0	0	0	0	0
1606	btuC	ECB_01680	b1711	981	vtamin B12-transporter permease	1771439	1772419	-1	0	0	0	1	0	1
1607	himA	ECB_01681	b1712	300	integration host factor subunit alpha	1772520	1772819	-1	0	0	0	0	0	0
1608	pheT	ECB_01682	b1713	2388	phenylalanyl-tRNA synthetase beta subunit	1772824	1775211	-1	0	0	1	0	0	0
1609	pheS	ECB_01683	b1714	984	phenylalanyl-tRNA synthetase alpha subunit	1775226	1776209	-1	0	0	1	0	0	0
1610	pheM	ECB_01684	b1715	45	phenylalanyl-tRNA synthetase operon leader peptide	1776493	1776537	-1	0	0	0	0	0	0
1611	rplT	ECB_01685	b1716	357	50S ribosomal protein L20	1776660	1777016	-1	0	0	0	0	1	0
1612	rpmI	ECB_01686	b1717	198	50S ribosomal protein L35	1777069	1777266	-1	0	0	0	0	1	0
1613	infC	ECB_01687	b1718	435	translation initiation factor IF-3	1777363	1777797	-1	0	0	0	0	0	0
1614	thrS	ECB_01688	b1719	1929	threonyl-tRNA synthetase	1777909	1779837	-1	0	0	1	0	0	0
1615	ECB_01690	ECB_01690	b4535	123	hypothetical protein	1782415	1782537	1	0	0	0	0	0	0
1616	ydiY	ECB_01691	b1722	759	hypothetical protein	1782590	1783348	-1	0	0	0	0	0	0
1617	pfkB	ECB_01692	b1723	930	6-phosphofructokinase II	1783635	1784564	1	1	0	1	0	0	0
1618	ydiZ	ECB_01693	b1724	291	hypothetical protein	1784665	1784955	1	0	0	0	0	0	0
1619	yniA	ECB_01694	b1725	861	predicted phosphotransferase/kinase	1785061	1785921	1	0	0	0	0	0	0
1620	yniB	ECB_01695	b1726	537	predicted inner membrane protein	1785962	1786498	-1	0	0	0	0	0	0
1621	yniC	ECB_01696	b1727	669	predicted hydrolase	1786645	1787313	1	0	0	0	0	0	0
1622	ydjM	ECB_01697	b1728	591	predicted inner membrane protein regulated by LexA	1787476	1788066	1	0	0	0	0	0	0
1623	ydjN	ECB_01698	b1729	1392	predicted transporter	1788199	1789590	1	0	0	0	0	0	1
1624	ydjO	ECB_01699	b1730	795	hypothetical protein	1789615	1790409	-1	0	0	0	0	0	0
1625	cedA	ECB_01700	b1731	264	cell division modulator	1790686	1790949	-1	0	0	0	0	0	0
1626	katE	ECB_01701	b1732	2262	hydroperoxidase HPIIIII catalase	1791132	1793393	1	0	0	1	0	1	0
1627	ydjC	ECB_01702	b1733	750	hypothetical protein	1793651	1794400	-1	0	0	0	0	0	0
1628	celF	ECB_01703	b1734	1353	cryptic phospho-beta-glucosidase NADP-binding	1794413	1795765	-1	0	0	0	0	0	0
1629	celD	ECB_01704	b1735	843	DNA-binding transcriptional dual regulator	1795870	1796712	-1	0	0	0	0	0	0
1630	celC	ECB_01705	b1736	351	NN'-diacetylchitobiose-specific enzyme IIA component of PTS	1796720	1797070	-1	0	0	0	0	0	0
1631	celB	ECB_01706	b1737	1359	NN'-diacetylchitobiose-specific enzyme IIC component of PTS	1797121	1798479	-1	0	0	0	0	0	0
1632	celA	ECB_01707	b1738	321	NN'-diacetylchitobiose-specific enzyme IIB component of PTS	1798564	1798884	-1	0	0	0	0	0	0
1633	osmE	ECB_01708	b1739	339	DNA-binding transcriptional activator	1799183	1799521	-1	0	0	0	0	0	0
1634	nadE	ECB_01709	b1740	828	NAD synthetase	1799723	1800550	1	0	0	1	0	0	0
1635	ydjQ	ECB_01710	b1741	888	endonuclease of nucleotide excision repair	1800780	1801667	1	0	0	0	0	0	0
1636	ydjR	ECB_01711	b1742	576	hypothetical protein	1801627	1802202	-1	0	0	0	0	0	0
1637	spy	ECB_01712	b1743	486	envelope stress induced periplasmic protein	1802405	1802890	-1	0	0	0	0	0	0
1638	astE	ECB_01713	b1744	969	succinylglutamate desuccinylase	1803220	1804188	-1	0	0	1	0	0	0
1639	astB	ECB_01714	b1745	1344	succinylarginine dihydrolase	1804181	1805524	-1	0	0	1	0	0	0
1640	astD	ECB_01715	b1746	1479	succinylglutamic semialdehyde dehydrogenase	1805521	1806999	-1	0	0	1	0	0	0
1641	astA	ECB_01716	b1747	1035	arginine succinyltransferase	1806996	1808030	-1	0	0	1	0	0	0
1642	astC	ECB_01717	b1748	1221	succinylornithine transaminase PLP-dependent	1808027	1809247	-1	0	0	0	1	0	0
1643	xthA	ECB_01718	b1749	807	exonuclease III	1809693	1810499	1	0	0	0	0	0	0
1644	ydjX	ECB_01719	b1750	711	predicted inner membrane protein	1810666	1811376	1	0	0	0	0	0	0
1645	ydjZ	ECB_01721	b1752	708	conserved inner membrane protein	1812036	1812743	1	0	0	0	0	0	0
1646	ynjA	ECB_01722	b1753	549	hypothetical protein	1812743	1813291	1	0	0	0	0	0	0
1647	ynjB	ECB_01723	b1754	1167	hypothetical protein	1813301	1814467	1	0	0	0	0	0	0
1648	ynjC	ECB_01724	b1755	1491	fused transporter subunits of ABC superfamily: membrane components	1814485	1815975	1	0	0	0	0	0	0
1649	ynjD	ECB_01725	b1756	654	predicted transporter subunit: ATP-binding component of ABC superfamily	1815975	1816628	1	0	0	0	0	0	0
1650	ynjE	ECB_01726	b1757	1308	predicted thiosulfate sulfur transferase	1816695	1818002	1	0	0	0	0	0	0
1651	ynjF	ECB_01727	b1758	621	predicted phosphatidyl transferase inner membrane protein	1818011	1818631	-1	0	0	0	0	0	0
1652	nudG	ECB_01728	b1759	408	pyrimidine deoxynucleoside triphosphate pyrophosphohydrolase	1818718	1819125	1	0	0	0	1	0	0
1653	ynjH	ECB_01729	b1760	273	hypothetical protein	1819091	1819363	-1	0	0	0	0	0	0
1654	gdhA	ECB_01730	b1761	1344	glutamate dehydrogenase	1819599	1820942	1	1	0	1	0	0	0
1655	ynjI	ECB_01731	b1762	1041	predicted inner membrane protein	1821059	1822099	-1	0	0	0	0	0	0
1656	topB	ECB_01732	b1763	1962	DNA topoisomerase III	1822227	1824188	-1	0	0	0	0	0	0
1657	selD	ECB_01733	b1764	1044	selenophosphate synthetase	1824193	1825236	-1	0	0	1	0	0	0
1658	ydjA	ECB_01734	b1765	552	predicted oxidoreductase	1825353	1825904	-1	0	0	0	0	0	0
1659	sppA	ECB_01735	b1766	1857	protease IV signal peptide peptidase	1826065	1827921	1	0	0	0	0	0	0
1660	ansA	ECB_01736	b1767	1017	cytoplasmic asparaginase I	1828088	1829104	1	0	0	1	0	0	0
1661	pncA	ECB_01737	b1768	642	nicotinamidase/pyrazinamidase	1829115	1829756	1	0	0	1	0	0	0
1662	ydjE	ECB_01738	b1769	1359	predicted transporter	1829849	1831207	-1	0	0	0	0	0	0
1663	ydjF	ECB_01739	b1770	759	predicted DNA-binding transcriptional regulator	1831325	1832083	-1	0	0	0	0	0	0
1664	ydjG	ECB_01740	b1771	981	predicted oxidoreductase	1832220	1833200	-1	0	0	0	0	0	0
1665	ydjH	ECB_01741	b1772	948	predicted kinase	1833210	1834157	-1	0	0	0	0	0	0
1666	ydjI	ECB_01742	b1773	837	predicted aldolase	1834162	1834998	-1	1	0	0	0	0	0
1667	ydjJ	ECB_01743	b1774	1044	predicted oxidoreductase Zn-dependent and NADP-binding	1835019	1836062	-1	0	0	0	0	0	0
1668	ydjK	ECB_01744	b1775	1380	predicted transporter	1836079	1837458	-1	0	0	0	0	0	0
1669	ydjL	ECB_01745	b1776	1077	predicted oxidoreductase Zn-dependent and NADP-binding	1837485	1838561	-1	0	0	0	0	0	0
1670	yeaC	ECB_01746	b1777	273	hypothetical protein	1838931	1839203	-1	0	0	0	0	0	0
1671	yeaA	ECB_01747	b1778	414	methionine sulfoxide reductase B	1839245	1839658	-1	0	0	1	0	0	0
1672	gapA	ECB_01748	b1779	996	glyceraldehyde-3-phosphate dehydrogenase	1840000	1840995	1	1	0	1	0	0	0
1673	yeaD	ECB_01749	b1780	885	hypothetical protein	1841079	1841963	1	0	0	0	0	0	0
1674	yeaE	ECB_01750	b1781	855	predicted oxidoreductase	1842011	1842865	-1	0	0	1	0	0	0
1675	mipA	ECB_01751	b1782	747	scaffolding protein for murein synthesizing machinery	1842955	1843701	-1	0	0	0	0	0	0
1676	yeaG	ECB_01752	b1783	1809	conserved protein with nucleoside triphosphate hydrolase domain	1844263	1846071	1	0	0	0	0	0	0
1677	yeaH	ECB_01753	b1784	1284	hypothetical protein	1846184	1847467	1	0	0	0	0	0	0
1678	yeaI	ECB_01754	b1785	1476	predicted diguanylate cyclase	1847614	1849089	1	0	0	0	0	0	0
1679	yeaJ	ECB_01755	b1786	1491	predicted diguanylate cyclase	1849270	1850760	1	0	0	0	0	0	0
1680	yeaK	ECB_01756	b1787	504	hypothetical protein	1850803	1851306	1	0	0	0	0	0	0
1681	ECB_01757	ECB_01757	b1788	105	hypothetical protein	1851307	1851411	-1	0	0	0	0	0	0
1682	yeaL	ECB_01758	b1789	447	conserved inner membrane protein	1851581	1852027	1	0	0	0	0	0	0
1683	yeaM	ECB_01759	b1790	822	predicted DNA-binding transcriptional regulator	1851984	1852805	-1	0	0	0	0	0	0
1684	yeaN	ECB_01760	b1791	1182	predicted transporter	1852902	1854083	1	0	0	0	0	0	0
1685	yeaO	ECB_01761	b1792	348	hypothetical protein	1854138	1854485	1	0	0	0	0	0	0
1686	yoaF	ECB_01762	b1793	255	conserved outer membrane protein	1854507	1854761	-1	0	0	0	0	0	0
1687	yeaP	ECB_01763	b1794	1026	predicted diguanylate cyclase	1854944	1855969	1	0	0	0	0	0	0
1688	yeaQ	ECB_01764	b1795	249	conserved inner membrane protein	1856236	1856484	-1	0	0	0	0	0	0
1689	yoaG	ECB_01765	b1796	183	hypothetical protein	1856632	1856814	-1	0	0	0	0	0	0
1690	yeaR	ECB_01766	b1797	225	hypothetical protein	1856818	1857042	-1	0	0	0	0	0	0
1691	yeaS	ECB_01768	b1798	639	neutral amino-acid efflux system	1858699	1859337	-1	0	0	0	0	0	0
1692	yeaT	ECB_01769	b1799	924	predicted DNA-binding transcriptional regulator	1859464	1860387	-1	0	0	0	0	0	0
1693	yeaU	ECB_01770	b1800	1086	predicted dehydrogenase	1860490	1861575	1	0	0	1	0	0	0
1694	yeaV	ECB_01771	b1801	1446	predicted transporter	1861766	1863211	1	0	0	0	0	0	1
1695	yeaW	ECB_01772	b1802	1125	predicted 2Fe-2S cluster-containing protein	1863243	1864367	1	0	0	0	0	0	0
1696	yeaX	ECB_01773	b1803	966	predicted oxidoreductase	1864423	1865388	1	0	0	0	0	0	0
1697	rnd	ECB_01774	b1804	1128	ribonuclease D	1865442	1866569	-1	0	0	0	0	0	0
1698	fadD	ECB_01775	b1805	1686	acyl-CoA synthase	1866639	1868324	-1	0	0	0	1	0	0
1699	yeaY	ECB_01776	b1806	582	predicted lipoprotein	1868529	1869110	-1	0	0	0	0	0	0
1700	yeaZ	ECB_01777	b1807	696	predicted peptidase	1869150	1869845	-1	0	0	0	0	0	0
1701	yoaA	ECB_01778	b1808	1911	conserved protein with nucleoside triphosphate hydrolase domain	1869903	1871813	-1	0	0	0	0	1	0
1702	yoaB	ECB_01779	b1809	345	hypothetical protein	1871945	1872289	1	0	0	0	0	0	0
1703	yoaC	ECB_01780	b1810	360	hypothetical protein	1872652	1873011	1	0	0	0	0	0	0
1704	yoaH	ECB_01781	b1811	180	hypothetical protein	1873131	1873310	-1	0	0	0	0	0	0
1705	pabB	ECB_01782	b1812	1362	para-aminobenzoate synthase component I	1873384	1874745	1	1	0	0	1	0	0
1706	yeaB	ECB_01783	b1813	579	predicted NUDIX hydrolase	1874749	1875327	1	0	0	0	0	0	0
1707	sdaA	ECB_01784	b1814	1365	L-serine deaminase I	1875511	1876875	1	0	0	0	1	0	0
1708	yoaD	ECB_01785	b1815	1599	predicted phosphodiesterase	1877006	1878604	1	0	0	0	0	0	0
1709	yoaE	ECB_01786	b1816	1557	fused predicted membrane protein/conserved protein	1878608	1880164	-1	0	0	0	0	0	0
1710	manX	ECB_01787	b1817	972	fused mannose-specific PTS enzymes: IIA component/IIB component	1880627	1881598	1	1	0	0	1	1	0
1711	manY	ECB_01788	b1818	801	mannose-specific enzyme IIC component of PTS	1881661	1882461	1	1	0	0	1	1	0
1712	manZ	ECB_01789	b1819	861	mannose-specific enzyme IID component of PTS	1882465	1883325	1	1	0	0	1	1	0
1713	yobD	ECB_01790	b1820	459	hypothetical protein	1883380	1883838	1	0	0	0	0	0	0
1714	yebN	ECB_01791	b1821	567	conserved inner membrane protein	1884267	1884833	1	0	0	0	0	0	0
1715	rrmA	ECB_01792	b1822	810	23S rRNA m1G745 methyltransferase	1884830	1885639	-1	0	0	0	0	0	0
1716	cspC	ECB_01793	b1823	210	stress protein member of the CspA-family	1885805	1886014	-1	0	0	0	0	0	0
1717	yobF	ECB_01794	b1824	144	hypothetical protein	1886027	1886170	-1	0	0	0	0	0	0
1718	yebO	ECB_01795	b1825	288	hypothetical protein	1886839	1887126	-1	0	0	0	0	0	0
1719	yobG	ECB_01796	b1826	144	hypothetical protein	1887201	1887344	-1	0	0	0	0	0	0
1720	ECB_01797	ECB_01797	b4536	240	hypothetical protein	1887503	1887742	1	0	0	0	0	0	0
1721	kdgR	ECB_01798	b1827	792	predicted DNA-binding transcriptional regulator	1887885	1888676	-1	0	0	0	0	0	0
1722	yebQ	ECB_01799	b1828	1374	predicted transporter	1888853	1890226	1	0	0	0	0	0	0
1723	htpX	ECB_01800	b1829	882	heat shock protein HtpX	1890272	1891153	-1	0	0	0	0	0	0
1724	prc	ECB_01801	b1830	2049	carboxy-terminal protease for penicillin-binding protein 3	1891345	1893393	-1	0	0	0	0	0	0
1725	proQ	ECB_01802	b1831	699	putative solute/DNA competence effector	1893413	1894111	-1	0	0	0	0	0	0
1726	yebR	ECB_01803	b1832	552	hypothetical protein	1894208	1894759	-1	0	0	0	0	0	0
1727	yebS	ECB_01804	b1833	1284	conserved inner membrane protein	1894835	1896118	1	0	0	0	0	0	0
1728	yebT	ECB_01805	b1834	2634	hypothetical protein	1896087	1898720	1	0	0	0	0	0	0
1729	yebU	ECB_01806	b1835	1440	predicted methyltransferase	1898800	1900239	1	0	0	0	0	0	0
1730	yebV	ECB_01807	b1836	237	hypothetical protein	1900357	1900593	1	0	0	0	0	0	0
1731	yebW	ECB_01808	b1837	192	hypothetical protein	1900698	1900889	1	0	0	0	0	0	0
1732	pphA	ECB_01809	b1838	657	serine/threonine-specific protein phosphatase 1	1900890	1901546	-1	0	0	0	0	0	0
1733	yebY	ECB_01810	b1839	342	hypothetical protein	1901941	1902282	-1	0	0	0	0	0	0
1734	yebZ	ECB_01811	b1840	873	predicted inner membrane protein	1902295	1903167	-1	0	0	0	0	0	0
1735	yobA	ECB_01812	b1841	375	hypothetical protein	1903171	1903545	-1	0	0	0	0	0	0
1736	holE	ECB_01813	b1842	231	DNA polymerase III theta subunit	1903684	1903914	1	0	0	0	0	0	0
1737	yobB	ECB_01814	b1843	657	hypothetical protein	1904016	1904672	1	0	0	0	0	0	0
1738	exoX	ECB_01815	b1844	663	exodeoxyribonuclease X	1904696	1905358	1	0	0	0	0	0	0
1739	ptrB	ECB_01816	b1845	2061	protease II	1905355	1907415	-1	0	0	0	0	0	0
1740	yebE	ECB_01817	b1846	660	hypothetical protein	1907624	1908283	-1	0	0	0	0	0	0
1741	yebF	ECB_01818	b1847	369	hypothetical protein	1908610	1908978	-1	0	0	0	0	0	0
1742	yebG	ECB_01819	b1848	291	conserved protein regulated by LexA	1909033	1909323	-1	0	0	0	0	0	0
1743	purT	ECB_01820	b1849	1179	phosphoribosylglycinamide formyltransferase 2	1909457	1910635	1	1	0	0	1	0	0
1744	eda	ECB_01821	b1850	642	keto-hydroxyglutarate-aldolase/keto-deoxy- phosphogluconate aldolase	1910691	1911332	-1	0	0	0	1	0	0
1745	edd	ECB_01822	b1851	1812	phosphogluconate dehydratase	1911369	1913180	-1	0	0	1	0	0	0
1746	zwf	ECB_01823	b1852	1476	glucose-6-phosphate 1-dehydrogenase	1913415	1914890	-1	1	0	1	0	0	0
1747	yebK	ECB_01824	b1853	870	predicted DNA-binding transcriptional regulator	1915228	1916097	1	0	0	0	0	0	0
1748	pykA	ECB_01825	b1854	1443	pyruvate kinase	1916225	1917667	1	1	0	1	0	0	0
1749	msbB	ECB_01826	b1855	972	lipid A biosynthesis KDO2-lauroyl-lipid IVA acyltransferase	1917798	1918769	-1	0	0	0	1	0	0
1750	yebA	ECB_01827	b1856	1260	predicted peptidase	1918889	1920148	-1	0	0	0	0	0	0
1751	znuA	ECB_01828	b1857	933	high-affinity zinc transporter periplasmic component	1920227	1921159	-1	0	0	1	0	0	0
1752	znuC	ECB_01829	b1858	756	high-affinity zinc transporter ATPase	1921238	1921993	1	0	0	1	0	0	0
1753	znuB	ECB_01830	b1859	786	high-affinity zinc transporter membrane component	1921990	1922775	1	0	0	1	0	0	0
1754	ruvB	ECB_01831	b1860	1011	Holliday junction DNA helicase B	1923116	1924126	-1	0	0	0	0	0	0
1755	ruvA	ECB_01832	b1861	612	Holliday junction DNA helicase motor protein	1924135	1924746	-1	0	0	0	0	0	0
1756	yebB	ECB_01833	b1862	603	hypothetical protein	1925021	1925623	1	0	0	0	0	0	0
1757	ruvC	ECB_01834	b1863	522	Holliday junction resolvase	1925625	1926146	-1	0	0	0	0	0	0
1758	yebC	ECB_01835	b1864	741	hypothetical protein	1926181	1926921	-1	0	0	0	0	0	0
1759	ntpA	ECB_01836	b1865	453	dATP pyrophosphohydrolase	1926950	1927402	-1	0	0	0	1	0	0
1760	aspS	ECB_01837	b1866	1773	aspartyl-tRNA synthetase	1927520	1929292	-1	0	0	1	0	1	0
1761	yecD	ECB_01838	b1867	567	predicted hydrolase	1929602	1930168	1	0	0	0	0	0	0
1762	yecE	ECB_01839	b1868	819	hypothetical protein	1930165	1930983	1	0	0	0	0	0	0
1763	yecN	ECB_01840	b1869	396	predicted inner membrane protein	1931036	1931431	1	0	0	0	0	0	0
1764	yecO	ECB_01841	b1870	744	predicted methyltransferase	1931472	1932215	1	0	0	0	0	0	0
1765	yecP	ECB_01842	b1871	972	predicted S-adenosyl-L-methionine-dependent methyltransferase	1932212	1933183	1	0	0	0	0	0	0
1766	torZ	ECB_01843	b1872	2430	trimethylamine N-oxide reductase system III catalytic subunit	1933348	1935777	-1	0	0	0	1	0	0
1767	torY	ECB_01844	b1873	1101	TMAO reductase III TorYZ cytochrome c-type subunit	1935802	1936902	-1	0	0	0	1	0	0
1768	cutC	ECB_01845	b1874	441	copper homeostasis protein	1937290	1937730	-1	0	0	0	0	0	0
1769	yecM	ECB_01846	b1875	567	predicted metal-binding enzyme	1938050	1938616	-1	0	0	0	0	0	0
1770	argS	ECB_01847	b1876	1734	arginyl-tRNA synthetase	1938832	1940565	1	0	0	1	0	0	0
1771	yecT	ECB_01848	b1877	489	hypothetical protein	1940742	1941230	1	0	0	0	0	0	0
1772	flhE	ECB_01849	b1878	369	hypothetical protein	1941350	1941718	-1	0	0	0	0	0	0
1773	flhA	ECB_01850	b1879	2079	flagellar biosynthesis protein A	1941742	1943820	-1	0	0	0	0	0	0
1774	flhB	ECB_01851	b1880	1149	flagellar biosynthesis protein B	1943813	1944961	-1	0	0	0	0	0	1
1775	cheZ	ECB_01852	b1881	645	chemotaxis regulator protein phosphatase for CheY	1945163	1945807	-1	0	0	0	0	0	0
1776	cheY	ECB_01853	b1882	390	chemotaxis regulator transmitting signal to flagellar motor component	1945818	1946207	-1	0	0	0	0	0	0
1777	cheB	ECB_01854	b1883	1050	chemotaxis-specific methylesterase	1946222	1947271	-1	0	0	0	0	0	0
1778	cheR	ECB_01855	b1884	861	chemotaxis regulator protein-glutamate methyltransferase	1947274	1948134	-1	0	0	0	0	0	0
1779	tap	ECB_01856	b1885	1602	methyl-accepting protein IV	1948153	1949754	-1	0	0	0	0	0	0
1780	tar	ECB_01857	b1886	1662	methyl-accepting chemotaxis protein II	1949800	1951461	-1	0	0	0	0	0	0
1781	cheW	ECB_01858	b1887	504	purine-binding chemotaxis protein	1951606	1952109	-1	0	0	0	0	0	0
1782	cheA	ECB_01859	b1888	1965	fused chemotactic sensory histidine kinase in two-component regulatory system with CheB and CheY: sensory histidine kinase/signal sensing protein	1952130	1954094	-1	0	0	0	0	0	0
1783	motB	ECB_01860	b1889	927	flagellar motor protein MotB	1954099	1955025	-1	0	0	0	0	0	0
1784	motA	ECB_01861	b1890	888	flagellar motor protein MotA	1955022	1955909	-1	0	0	0	0	0	0
1785	flhC	ECB_01862	b1891	579	DNA-binding transcriptional dual regulator with FlhD	1956036	1956614	-1	0	0	0	0	0	0
1786	flhD	ECB_01863	b1892	360	transcriptional activator FlhD	1956617	1956976	-1	0	0	0	0	0	0
1787	yecG	ECB_01864	b1895	429	universal stress protein	1957747	1958175	1	0	0	0	0	0	0
1788	otsA	ECB_01865	b1896	1425	trehalose-6-phosphate synthase	1958182	1959606	-1	0	0	1	0	0	0
1789	otsB	ECB_01866	b1897	801	trehalose-6-phosphate phosphatase biosynthetic	1959581	1960381	-1	0	0	1	0	0	0
1790	araH	ECB_01867	b4460	990	fused L-arabinose transporter subunits of ABC superfamily: membrane components	1960548	1961537	-1	0	0	1	0	0	0
1791	araG	ECB_01868	b1900	1515	fused L-arabinose transporter subunits of ABC superfamily: ATP-binding components	1961549	1963063	-1	0	0	1	0	0	0
1792	araF	ECB_01869	b1901	990	L-arabinose transporter subunit	1963133	1964122	-1	0	0	1	0	0	0
1793	yecI	ECB_01870	b1902	504	predicted ferritin-like protein	1964919	1965422	1	0	0	0	0	0	0
1794	yecJ	ECB_01871	b4537	252	hypothetical protein	1965501	1965752	-1	0	0	0	0	0	0
1795	yecR	ECB_01872	b1904	324	hypothetical protein	1966216	1966539	1	0	0	0	0	0	0
1796	ftn	ECB_01873	b1905	498	ferritin iron storage protein cytoplasmic	1966711	1967208	1	0	0	0	0	0	0
1797	yecH	ECB_01874	b1906	240	hypothetical protein	1967246	1967485	-1	0	0	0	0	0	0
1798	tyrP	ECB_01875	b1907	1212	tyrosine transporter	1967675	1968886	1	0	0	1	0	0	1
1799	yecA	ECB_01876	b1908	666	conserved metal-binding protein	1968948	1969613	-1	0	0	0	0	0	0
1800	pgsA	ECB_01877	b1912	549	phosphatidylglycerophosphate synthetase	1970262	1970810	-1	0	0	0	1	0	0
1801	uvrC	ECB_01878	b1913	1767	excinuclease ABC subunit C	1970867	1972633	-1	0	0	0	0	0	0
1802	uvrY	ECB_01879	b1914	510	response regulator	1972696	1973205	-1	0	0	0	0	0	0
1803	yedV	ECB_01883	b1968	1359	predicted sensory kinase in two-component regulatory system with YedW	1974793	1976151	-1	0	0	0	0	0	0
1804	yedW	ECB_01884	b1969	672	predicted DNA-binding response regulator in two-component system with YedV	1976151	1976822	-1	0	0	0	0	0	0
1805	yedX	ECB_01885	b1970	414	hypothetical protein	1976955	1977368	1	0	0	0	0	0	0
1806	yedY	ECB_01886	b1971	1005	hypothetical protein	1977477	1978481	1	0	0	0	0	0	0
1807	yedZ	ECB_01887	b1972	636	hypothetical protein	1978482	1979117	1	0	0	0	0	0	0
1808	yodA	ECB_01888	b1973	651	conserved metal-binding protein	1979374	1980024	1	0	0	0	0	0	0
1809	yodB	ECB_01889	b1974	531	predicted cytochrome	1980367	1980897	1	0	0	0	0	0	0
1810	yeeI	ECB_01890	b1976	798	hypothetical protein	1981650	1982447	1	0	0	0	0	0	0
1811	yeeJ	ECB_01891	b1978	7152	adhesin	1982862	1990013	1	0	0	0	0	0	0
1812	shiA	ECB_01893	b1981	1317	shikimate transporter	1991642	1992958	1	0	0	1	0	0	0
1813	amn	ECB_01894	b1982	1455	AMP nucleosidase	1993060	1994514	1	0	0	1	0	0	0
1814	yeeN	ECB_01895	b1983	717	hypothetical protein	1994857	1995573	1	0	0	0	0	0	0
1815	yeeO	ECB_01896	b1985	1644	predicted multidrug efflux system	1996203	1997846	-1	0	0	0	0	0	1
1816	cbl	ECB_01897	b1987	951	DNA-binding transcriptional activator of cysteine biosynthesis	1997964	1998914	-1	0	0	0	0	0	0
1817	nac	ECB_01898	b1988	918	DNA-binding transcriptional dual regulator of nitrogen assimilation	1999016	1999933	-1	0	0	0	0	0	0
1818	erfK	ECB_01899	b1990	933	conserved protein with NADP-binding Rossmann-fold domain	2000391	2001323	-1	0	0	0	0	0	0
1819	cobT	ECB_01900	b1991	1080	nicotinate-nucleotide- dimethylbenzimidazolephosphoribosyltransferase	2001388	2002467	-1	0	0	1	0	0	0
1820	cobS	ECB_01901	b1992	744	cobalamin synthase	2002479	2003222	-1	0	0	1	0	0	0
1821	cobU	ECB_01902	b1993	546	adenosylcobinamide kinase/adenosylcobinamide-phosphate guanylyltransferase	2003219	2003764	-1	0	0	0	1	0	0
1822	ECB_01906	ECB_01906	NA	408	conserved hypothetical protein	2007531	2007938	-1	0	0	0	0	0	0
1823	ECB_01907	ECB_01907	NA	435	conserved hypothetical protein	2007926	2008360	-1	0	0	0	0	0	0
1824	ECB_01908	ECB_01908	NA	411	hypothetical protein	2008293	2008703	1	0	0	0	0	0	0
1825	yoeD	ECB_01909	NA	159	conserved hypothetical protein	2008992	2009150	-1	0	0	0	0	0	0
1826	yeeX	ECB_01910	b2007	396	hypothetical protein	2009475	2009870	-1	0	0	0	0	0	0
1827	yeeA	ECB_01911	b2008	1059	conserved inner membrane protein	2009976	2011034	-1	0	0	0	0	0	0
1828	sbmC	ECB_01912	b2009	474	DNA gyrase inhibitor	2011232	2011705	-1	0	0	0	0	0	0
1829	dacD	ECB_01913	b2010	1167	D-alanyl-D-alanine carboxypeptidase penicillin-binding protein 6b	2011824	2012990	-1	0	0	0	1	0	0
1830	sbcB	ECB_01914	b2011	1428	exonuclease I	2013199	2014626	1	0	0	0	0	0	0
1831	yeeD	ECB_01915	b2012	228	hypothetical protein	2014669	2014896	-1	0	0	0	0	0	0
1832	yeeE	ECB_01916	b2013	1059	predicted inner membrane protein	2014910	2015968	-1	0	0	0	0	0	0
1833	yeeF	ECB_01917	b2014	1359	predicted amino-acid transporter	2016147	2017505	-1	0	0	0	0	0	0
1834	yeeY	ECB_01918	b2015	930	predicted DNA-binding transcriptional regulator	2017772	2018701	-1	0	0	0	0	0	0
1835	yeeZ	ECB_01919	b2016	825	predicted epimerase with NADP-binding Rossmann-fold domain	2018747	2019571	-1	0	0	0	0	0	0
1836	hisL	ECB_01920	b2018	51	his operon leader peptide	2019998	2020048	1	0	0	0	0	0	0
1837	hisG	ECB_01921	b2019	900	ATP phosphoribosyltransferase	2020194	2021093	1	0	1	1	0	0	0
1838	hisD	ECB_01922	b2020	1242	histidinol dehydrogenase	2021162	2022403	1	0	0	1	0	0	0
1839	hisC	ECB_01923	b2021	1071	histidinol-phosphate aminotransferase	2022400	2023470	1	0	1	1	0	0	0
1840	hisB	ECB_01924	b2022	1068	imidazole glycerol-phosphate dehydratase/histidinol phosphatase	2023470	2024537	1	0	1	0	1	0	0
1841	hisH	ECB_01925	b2023	591	imidazole glycerol phosphate synthase subunit HisH	2024537	2025127	1	0	1	1	0	0	0
1842	hisA	ECB_01926	b2024	738	1-5-phosphoribosyl-5-[5- phosphoribosylaminomethylideneamino] imidazole-4-carboxamide isomerase	2025127	2025864	1	0	1	1	0	0	0
1843	hisF	ECB_01927	b2025	777	imidazole glycerol phosphate synthase subunit HisF	2025846	2026622	1	0	0	1	0	0	0
1844	hisI	ECB_01928	b2026	612	bifunctional phosphoribosyl-AMP cyclohydrolase/phosphoribosyl-ATP pyrophosphatase protein	2026616	2027227	1	0	1	0	1	0	0
1845	wzzB	ECB_01929	b2027	984	regulator of length of O-antigen component of lipopolysaccharide chains	2027323	2028306	-1	0	0	0	0	0	0
1846	ugd	ECB_01930	b2028	1167	UDP-glucose 6-dehydrogenase	2028449	2029615	-1	0	0	1	0	1	0
1847	gnd	ECB_01931	b2029	1407	6-phosphogluconate dehydrogenase	2029863	2031269	-1	1	0	1	0	0	0
1848	manB	ECB_01932	NA	1365	Phosphomannomutase	2031433	2032797	-1	0	0	0	0	0	0
1849	manC	ECB_01933	NA	1425	Mannose-1-phosphate guanylyltransferase	2032831	2034255	-1	0	0	0	0	0	0
1850	wbbC	ECB_01937	NA	1113	putative glycosyltransferase WbbC	2035846	2036958	-1	0	0	0	0	0	0
1851	wzy	ECB_01938	NA	1176	O antigen polymerase Wzy	2036955	2038130	-1	0	0	0	0	0	0
1852	wbbB	ECB_01939	NA	822	putative glycosyltransferase WbbB	2038127	2038948	-1	0	0	0	0	0	0
1853	wbbA	ECB_01940	NA	747	putative glycosyltransferase WbbA	2038948	2039694	-1	0	0	0	0	0	0
1854	vioB	ECB_01941	NA	438	VioB involved in dTDP-N-acetylviosamine synthesis	2039691	2040128	-1	0	0	0	0	0	0
1855	vioA	ECB_01942	NA	1113	VioA involved in dTDP-N-acetylviosamine synthesis	2040271	2041383	-1	0	0	0	0	0	0
1856	wzx	ECB_01943	NA	1428	O antigen translocase Wzx	2041393	2042820	-1	0	0	0	0	0	0
1857	rmlC	ECB_01944	NA	546	dTDP-4-dehydrorhamnose 35-epimerase RmlC	2042821	2043366	-1	0	0	0	0	0	0
1858	rfbA	ECB_01945	b2039	879	glucose-1-phosphate thymidylyltransferase	2043371	2044249	-1	0	0	1	0	0	0
1859	rfbD	ECB_01946	b2040	900	dTDP-4-dehydrorhamnose reductase subunit NADP-binding of dTDP-L-rhamnose synthase	2044308	2045207	-1	0	0	1	0	1	0
1860	rfbB	ECB_01947	b2041	1086	dTDP-glucose 46 dehydratase NADP-binding	2045207	2046292	-1	0	0	1	0	0	0
1861	galF	ECB_01948	b2042	894	predicted subunit with GalU	2046665	2047558	-1	0	0	0	0	0	0
1862	wcaM	ECB_01949	b2043	1395	predicted colanic acid biosynthesis protein	2047733	2049127	-1	0	0	0	0	0	0
1863	wcaL	ECB_01950	b2044	1221	predicted glycosyl transferase	2049138	2050358	-1	0	0	0	0	0	0
1864	wcaK	ECB_01951	b2045	1281	predicted pyruvyl transferase	2050355	2051635	-1	0	0	0	0	0	0
1865	wzxC	ECB_01952	b2046	1479	colanic acid exporter	2051797	2053275	-1	0	0	0	0	0	0
1866	wcaJ	ECB_01953	b2047	1395	predicted UDP-glucose lipid carrier transferase	2053277	2054671	-1	0	0	0	0	0	0
1867	cpsG	ECB_01954	b2048	1371	phosphomannomutase	2054726	2056096	-1	0	0	1	0	0	0
1868	cpsB	ECB_01955	b2049	1437	mannose-1-phosphate guanyltransferase	2056289	2057725	-1	0	0	1	0	0	0
1869	wcaI	ECB_01956	b2050	1224	predicted glycosyl transferase	2057728	2058951	-1	0	0	0	0	0	0
1870	wcaH	ECB_01957	b2051	480	GDP-mannose mannosyl hydrolase	2058948	2059427	-1	0	0	1	0	0	0
1871	wcaG	ECB_01958	b2052	966	bifunctional GDP-fucose synthetase: GDP-4-dehydro-6-deoxy-D-mannose epimerase/ GDP-4-dehydro-6-L-deoxygalactose reductase	2059430	2060395	-1	0	0	0	1	0	0
1872	gmd	ECB_01959	b2053	1122	GDP-D-mannose dehydratase NADP-binding	2060398	2061519	-1	0	0	1	0	0	0
1873	wcaF	ECB_01960	b2054	549	predicted acyl transferase	2061546	2062094	-1	0	0	0	0	0	0
1874	wcaE	ECB_01961	b2055	747	predicted glycosyl transferase	2062110	2062856	-1	0	0	0	0	0	0
1875	wcaD	ECB_01962	b2056	1218	predicted colanic acid polymerase	2062867	2064084	-1	0	0	0	0	0	0
1876	wcaC	ECB_01963	b2057	1218	predicted glycosyl transferase	2064059	2065276	-1	0	0	0	0	0	0
1877	wcaB	ECB_01964	b2058	489	predicted acyl transferase	2065273	2065761	-1	0	0	0	0	0	0
1878	wcaA	ECB_01965	b2059	840	predicted glycosyl transferase	2065764	2066603	-1	0	0	0	0	0	0
1879	wzc	ECB_01966	b2060	2163	protein-tyrosine kinase	2066696	2068858	-1	0	0	0	0	1	0
1880	wzb	ECB_01967	b2061	444	protein-tyrosine phosphatase	2068861	2069304	-1	0	0	0	0	0	0
1881	wza	ECB_01968	b2062	1140	lipoprotein required for capsular polysaccharide translocation through the outer membrane	2069310	2070449	-1	0	0	0	0	0	0
1882	yegH	ECB_01969	b2063	1584	fused predicted membrane protein/predicted membrane protein	2071108	2072691	1	0	0	0	0	0	0
1883	asmA	ECB_01970	b2064	1854	predicted assembly protein	2072965	2074818	-1	0	0	0	0	0	0
1884	dcd	ECB_01971	b2065	582	deoxycytidine triphosphate deaminase	2074840	2075421	-1	0	0	1	0	0	0
1885	udk	ECB_01972	b2066	642	uridine kinase	2075513	2076154	-1	0	0	0	1	0	0
1886	yegE	ECB_01973	b2067	3306	predicted diguanylate cyclase GGDEF domain signalling protein	2076472	2079777	1	0	0	0	0	0	1
1887	alkA	ECB_01974	b2068	849	3-methyl-adenine DNA glycosylase II	2079878	2080726	-1	0	0	0	0	0	0
1888	yegD	ECB_01975	b2069	1353	predicted chaperone	2080860	2082212	1	0	0	0	0	0	0
1889	yegI	ECB_01976	b2070	1941	hypothetical protein	2082225	2084165	-1	0	0	0	0	0	0
1890	yegK	ECB_01977	b2072	762	hypothetical protein	2084162	2084923	-1	0	0	0	0	0	0
1891	yegL	ECB_01978	b2073	660	hypothetical protein	2084920	2085579	-1	0	0	0	0	0	0
1892	yegM	ECB_01979	b2074	1248	multidrug efflux system subunit A	2087124	2088371	1	0	0	0	0	0	0
1893	yegN	ECB_01980	b2075	3123	multidrug efflux system subunit B	2088371	2091493	1	0	0	0	0	0	0
1894	yegO	ECB_01981	b2076	3078	multidrug efflux system subunit C	2091494	2094571	1	0	0	0	0	0	0
1895	yegB	ECB_01982	b2077	1416	multidrug efflux system protein	2094572	2095987	1	0	0	0	0	0	0
1896	baeS	ECB_01983	b2078	1404	sensory histidine kinase in two-component regulatory system with BaeR	2095984	2097387	1	0	0	0	0	0	0
1897	baeR	ECB_01984	b2079	723	DNA-binding response regulator in two-component regulatory system with BaeS	2097384	2098106	1	0	0	0	0	0	0
1898	yegP	ECB_01985	b2080	333	hypothetical protein	2098297	2098629	1	0	0	0	0	0	0
1899	yegQ	ECB_01986	b2081	1362	predicted peptidase	2098775	2100136	1	0	0	0	0	0	0
1900	ogrK	ECB_01987	b2082	219	phage DNA-binding transcriptional regulator	2100409	2100627	-1	0	0	0	0	0	0
1901	yegZ	ECB_01988	MG1655	780	putative phage protein D protein	2100709	2101488	-1	0	0	0	0	0	0
1902	ECB_01989	ECB_01989	NA	1191	putative phage protein	2101501	2102691	-1	0	0	0	0	0	0
1903	ECB_01990	ECB_01990	NA	312	hypothetical protein	2102770	2103081	1	0	0	0	0	0	0
1904	ECB_01991	ECB_01991	NA	147	hypothetical protein	2103106	2103252	-1	0	0	0	0	0	0
1905	ECB_01992	ECB_01992	NA	216	hypothetical protein	2103734	2103949	1	0	0	0	0	0	0
1906	ECB_01993	ECB_01993	NA	1119	hypothetical protein	2103921	2105039	1	0	0	0	0	0	0
1907	ECB_01994	ECB_01994	NA	2763	hypothetical protein	2105251	2108013	-1	0	0	0	0	0	0
1908	ECB_01995	ECB_01995	NA	531	putative phage protien	2108120	2108650	-1	0	0	0	0	0	0
1909	ECB_01996	ECB_01996	NA	870	baseplate assembly protein J	2108643	2109512	-1	0	0	0	0	0	0
1910	ECB_01997	ECB_01997	NA	348	baseplate assembly protein W	2109556	2109903	-1	0	0	0	0	0	0
1911	ECB_01998	ECB_01998	NA	654	putative phage protein	2109900	2110553	-1	0	0	0	0	0	0
1912	ECB_01999	ECB_01999	NA	786	putative phage protein	2110619	2111404	1	0	0	0	0	0	0
1913	ECB_02000	ECB_02000	NA	951	bacteriophage capsid portal protein	2111440	2112390	1	0	0	0	0	0	0
1914	ECB_02001	ECB_02001	NA	1968	hypothetical protein	2112706	2114673	-1	0	0	0	0	0	0
1915	ECB_02002	ECB_02002	NA	366	hypothetical protein	2114673	2115038	-1	0	0	0	0	0	0
1916	ECB_02003	ECB_02003	NA	1218	hypothetical protein	2115174	2116391	-1	0	0	0	0	0	0
1917	ECB_02004	ECB_02004	NA	2292	Replication gene A protein	2116486	2118777	-1	0	0	0	0	0	0
1918	ECB_02005	ECB_02005	NA	276	putative phage protein	2118758	2119033	-1	0	0	0	0	0	0
1919	ECB_02006	ECB_02006	NA	225	putative phage protein	2119030	2119254	-1	0	0	0	0	0	0
1920	ECB_02007	ECB_02007	NA	303	conserved hypothetical protein	2119257	2119559	-1	0	0	0	0	0	0
1921	ECB_02008	ECB_02008	NA	225	putative phage protein	2119556	2119780	-1	0	0	0	0	0	0
1922	ECB_02009	ECB_02009	NA	492	putative phage protein	2119844	2120335	-1	0	0	0	0	0	0
1923	ECB_02010	ECB_02010	NA	276	protein similar to bacteriophage P2 Cox protein	2120522	2120797	-1	0	0	0	0	0	0
1924	ECB_02011	ECB_02011	NA	372	protein similar to bacteriophage P2 C protein	2120847	2121218	1	0	0	0	0	0	0
1925	ECB_02012	ECB_02012	NA	1014	integrase	2121334	2122347	1	0	0	0	0	0	0
1926	ECB_02013	ECB_02013	NA	216	conserved hypothetical protein putative exported protein	2122410	2122625	-1	0	0	0	0	0	0
1927	yegR	ECB_02014	b2085	318	hypothetical protein	2122613	2122930	-1	0	0	0	0	0	0
1928	yegS	ECB_02015	b2086	900	hypothetical protein	2123335	2124234	1	0	0	0	0	0	0
1929	gatR	ECB_02016	MG1655	774	galactitol utilization operon repressor	2124316	2125089	-1	0	0	0	0	0	0
1930	gatD	ECB_02017	b2091	1041	galactitol-1-phosphate dehydrogenase Zn-dependent and NADP-binding	2125195	2126235	-1	0	0	1	0	0	0
1931	gatC	ECB_02018	b2092	1356	galactitol-specific enzyme IIC component of PTS	2126283	2127638	-1	0	0	1	0	0	0
1932	gatB	ECB_02019	b2093	285	galactitol-specific enzyme IIB component of PTS	2127642	2127926	-1	0	0	1	0	0	0
1933	gatA	ECB_02020	b2094	453	galactitol-specific enzyme IIA component of PTS	2127957	2128409	-1	0	0	1	0	0	0
1934	gatY	ECB_02024	b2096	855	D-tagatose 16-bisphosphate aldolase 2 catalytic subunit	2130487	2131341	-1	0	0	1	0	1	0
1935	fbaB	ECB_02025	b2097	1053	fructose-bisphosphate aldolase	2131641	2132693	-1	1	0	1	0	0	0
1936	yegT	ECB_02026	b2098	1278	predicted nucleoside transporter	2132950	2134227	1	0	0	0	0	0	1
1937	yegU	ECB_02027	b2099	1005	predicted hydrolase	2134224	2135228	1	0	0	0	0	1	0
1938	yegV	ECB_02028	b2100	966	predicted kinase	2135225	2136190	1	0	0	0	0	0	0
1939	yegW	ECB_02029	b2101	747	predicted DNA-binding transcriptional regulator	2136164	2136910	-1	0	0	0	0	0	0
1940	yegX	ECB_02030	b2102	819	predicted hydrolase	2136962	2137780	-1	0	0	0	0	0	0
1941	thiD	ECB_02031	b2103	801	phosphomethylpyrimidine kinase	2137845	2138645	-1	0	1	0	1	1	0
1942	thiM	ECB_02032	b2104	789	hydroxyethylthiazole kinase	2138642	2139430	-1	0	0	1	0	0	0
1943	ECB_02033	ECB_02033	NA	246	conserved hypothetical protein	2139753	2139998	1	0	0	0	0	0	0
1944	ECB_02034	ECB_02034	NA	432	hypothetical protein	2140045	2140476	1	0	0	0	0	0	0
1945	ECB_02035	ECB_02035	NA	666	hypothetical protein	2140580	2141245	-1	0	0	0	0	0	0
1946	ECB_02036	ECB_02036	NA	264	hypothetical protein	2141439	2141702	-1	0	0	0	0	0	0
1947	ECB_02037	ECB_02037	NA	252	hypothetical protein	2141797	2142048	-1	0	0	0	0	0	0
1948	ECB_02038	ECB_02038	NA	399	hypothetical protein	2142385	2142783	1	0	0	0	0	0	0
1949	ECB_02039	ECB_02039	NA	192	hypothetical protein	2142731	2142922	-1	0	0	0	0	0	0
1950	mrp	ECB_02043	b2113	1110	antiporter inner membrane protein	2144256	2145365	-1	0	0	0	0	0	0
1951	metG	ECB_02044	b2114	2034	methionyl-tRNA synthetase	2145497	2147530	1	0	0	1	0	0	0
1952	molR	ECB_02045	b2115-b2116-21174b4499	3795	molybdate metabolism regulator	2147671	2151465	1	0	0	0	0	0	0
1953	yehI	ECB_02046	b2118	3633	hypothetical protein	2151475	2155107	1	0	0	0	0	0	0
1954	yehK	ECB_02047	b4541	318	hypothetical protein	2155168	2155485	1	0	0	0	0	0	0
1955	yehL	ECB_02048	b2119	1089	predicted transporter subunit: ATP-binding component of ABC superfamily	2155792	2156880	1	0	0	0	0	0	0
1956	yehM	ECB_02049	b2120	2280	hypothetical protein	2156891	2159170	1	0	0	0	0	0	0
1957	yehP	ECB_02050	b2121	1137	hypothetical protein	2159163	2160299	1	0	0	0	0	0	0
1958	yehQ	ECB_02051	b2122	2001	hypothetical protein	2160296	2162296	1	0	0	0	0	0	0
1959	yehR	ECB_02052	b2123	462	hypothetical protein	2162421	2162882	1	0	0	0	0	0	0
1960	yehS	ECB_02053	b2124	471	hypothetical protein	2162923	2163393	-1	0	0	0	0	0	0
1961	yehT	ECB_02054	b2125	720	predicted response regulator in two-component system withYehU	2163440	2164159	-1	0	0	0	0	0	0
1962	yehU	ECB_02055	b2126	1686	predicted sensory kinase in two-component system with YehT	2164156	2165841	-1	0	0	0	0	0	0
1963	yehV	ECB_02056	b2127	732	DNA-binding transcriptional regulator	2166063	2166794	1	0	0	0	0	0	0
1964	ECB_02057	ECB_02057	b4542	108	hypothetical protein	2166854	2166961	1	0	0	0	0	0	0
1965	yehW	ECB_02058	b2128	732	predicted transporter subunit: membrane component of ABC superfamily	2166942	2167673	-1	0	0	0	0	0	0
1966	yehX	ECB_02059	b2129	927	predicted transporter subunit: ATP-binding component of ABC superfamily	2167678	2168604	-1	0	0	0	0	0	1
1967	yehY	ECB_02060	b2130	1158	predicted transporter subunit: membrane component of ABC superfamily	2168597	2169754	-1	0	0	0	0	0	0
1968	yehZ	ECB_02061	b2131	918	predicted transporter subunit: periplasmic-binding component of ABC superfamily	2169761	2170678	-1	0	0	0	0	0	0
1969	bglX	ECB_02062	b2132	2298	beta-D-glucoside glucohydrolase periplasmic	2170930	2173227	-1	0	0	1	0	0	0
1970	dld	ECB_02063	b2133	1716	D-lactate dehydrogenase FAD-binding NADH independent	2173423	2175138	1	1	0	0	1	0	0
1971	pbpG	ECB_02064	b2134	933	D-alanyl-D-alanine endopeptidase	2175176	2176108	-1	0	0	0	1	0	1
1972	yohC	ECB_02065	b2135	588	predicted inner membrane protein	2176282	2176869	-1	0	0	0	0	0	0
1973	yohD	ECB_02066	b2136	579	conserved inner membrane protein	2177039	2177617	1	0	0	0	0	0	0
1974	yohF	ECB_02067	b2137	762	predicted oxidoreductase with NADP-binding Rossmann-fold domain	2177747	2178508	-1	0	0	0	0	0	0
1975	yohGH	ECB_02068	b2138-b2139	1365	predicted outer membrane protein	2178561	2179925	-1	0	0	0	0	0	0
1976	yohI	ECB_02069	b2140	948	tRNA-dihydrouridine synthase C	2180677	2181624	-1	0	0	0	0	0	0
1977	yohJ	ECB_02070	b2141	399	hypothetical protein	2181862	2182260	1	0	0	0	0	0	0
1978	yohK	ECB_02071	b2142	696	predicted inner membrane protein	2182257	2182952	1	0	0	0	0	0	0
1979	cdd	ECB_02072	b2143	885	cytidine deaminase	2183082	2183966	1	0	0	0	1	0	0
1980	sanA	ECB_02073	b2144	720	hypothetical protein	2184116	2184835	1	0	0	0	0	0	0
1981	yeiS	ECB_02074	b2145	240	predicted inner membrane protein	2184838	2185077	1	0	0	0	0	0	0
1982	yeiT	ECB_02075	b2146	1239	predicted oxidoreductase	2185271	2186509	1	0	0	0	0	0	0
1983	yeiA	ECB_02076	b2147	1236	dihydropyrimidine dehydrogenase	2186503	2187738	1	0	0	0	0	0	1
1984	mglC	ECB_02077	b2148	1011	beta-methylgalactoside transporter inner membrane component	2187981	2188991	-1	0	0	0	1	0	0
1985	mglA	ECB_02078	b2149	1521	fused methyl-galactoside transporter subunits of ABC superfamily: ATP-binding components	2189007	2190527	-1	0	0	0	1	0	0
1986	mglB	ECB_02079	b2150	999	methyl-galactoside transporter subunit	2190588	2191586	-1	0	0	0	1	0	1
1987	galS	ECB_02080	b2151	1041	DNA-binding transcriptional repressor	2191866	2192906	-1	0	0	0	0	0	0
1988	yeiB	ECB_02081	b2152	1158	conserved inner membrane protein	2193048	2194205	-1	0	0	0	0	0	0
1989	folE	ECB_02082	b2153	669	GTP cyclohydrolase I	2194222	2194890	-1	0	0	1	0	1	0
1990	yeiG	ECB_02083	b2154	837	predicted esterase	2195148	2195984	1	0	0	1	0	0	0
1991	cirA	ECB_02084	b2155	1992	ferric iron-catecholate outer membrane transporter	2196016	2198007	-1	0	0	1	0	0	0
1992	lysP	ECB_02085	b2156	1470	lysine transporter	2198301	2199770	-1	0	0	1	0	0	0
1993	yeiE	ECB_02086	b2157	882	predicted DNA-binding transcriptional regulator	2199975	2200856	-1	0	0	0	0	0	0
1994	yeiH	ECB_02087	b2158	1050	conserved inner membrane protein	2200955	2202004	1	0	0	0	0	0	0
1995	nfo	ECB_02088	b2159	858	endonuclease IV	2202078	2202935	1	0	0	0	0	0	0
1996	yeiI	ECB_02089	b2160	1089	predicted kinase	2202938	2204026	1	0	0	0	0	0	0
1997	yeiJ	ECB_02090	b2161	1251	predicted nucleoside transporter	2204082	2205332	-1	0	0	0	0	0	0
1998	rihB	ECB_02091	b2162	942	ribonucleoside hydrolase 2	2205432	2206373	-1	0	0	0	1	0	0
1999	yeiL	ECB_02092	b2163	660	DNA-binding transcriptional activator of stationary phase nitrogen survival	2206542	2207201	1	0	0	0	0	0	0
[truncated: 2,107 more rows]
